# Supplementary material for: A dominant‐interfering camta3 mutation compromises primary transcriptional outputs mediated by both cell surface and intracellular immune receptors in Arabidopsis thaliana
Source: New Phytol. 2017 Dec 11;217(4):1667–80. doi: 10.1111/nph.14943 (PMC5873390; doi:10.1111/nph.14943)
Supplement: Supplementary file 2 [file NPH-217-1667-s002.xlsx]

## Sheet: Article_information
New Phytologist Supporting Information Tables S1–S4
Article title: A dominant-interfering camta3 mutation compromises primary transcriptional outputs mediated by both cell surface and intracellular immune receptors in Arabidopsis thaliana
Authors: Florence Jacob, Barbara Kracher, Akira Mine, Carolin Seyfferth, Servane Blanvillain-Baufumé, Jane E. Parker, Kenichi Tsuda, Paul Schulze-Lefert and Takaki Maekawa
Article acceptance date: 8 November 2017

## Sheet: Table S1
Table S1. Summary of the transcriptomic datasets used in this study.
Name	Treatment Type	Source	Database	Accession	Data type	Comparison	Time points (hours)	Description
DEXp:MLACC	Ectopic NLR activation	This study	GEO	GSE80422	RNA-seq	MLACC vs mYFP line	0, 2, 4, 6, 8	Leaves of 4-week old plants infiltrated with dexamethasone
DEXp:MLACC deppss	Ectopic NLR activation	This study	GEO	GSE80422	RNA-seq	MLACC deppss vs deppss line	0, 2, 4, 6, 8	Leaves of 4-week old plants infiltrated with dexamethasone
35S:RPS4	Ectopic NLR activation	This study1	GEO	GSE80424, GSE80448	RNA-seq	35S:RPS4 vs WT	0, 2, 4, 8	Leaves of 3.5-week old plants grown at 28°C, shifted to 19°C
35S:RPS4 eds1 vs 35S:RPS4	Ectopic NLR activation	Heidrich et al., 2013	GEO	GSE50019	ATH1 microarray	35S:RPS4 eds1 vs 35S:RPS4	0, 2, 8, 24	Leaves of 3.5-week old plants grown at 28°C, shifted to 19°C
Pst AvrRpt2	Biotic stress	This study	GEO	GSE88798	RNA-seq	Avirulent strain vs virulent strain	1, 2, 3, 4, 6, 9, 12, 16, 20, 24	Leaves of 4.5 -week old plants, inoculated with Pst DC3000 AvrRpt2
Pst AvrRpm1	Biotic stress	This study	GEO	GSE88798	RNA-seq	Avirulent strain vs virulent strain	1, 3, 4, 6, 9, 12, 16, 24	Leaves of 4.5 -week old plants, inoculated with Pst DC3000 AvrRpm1
Pst	Biotic stress	This study	GEO	GSE88798	RNA-seq	Virulent strain vs mock	1, 2, 3, 4, 6, 9, 12, 16, 20, 24	Leaves of 4.5 -week old plants, inoculated with Pst DC3000
deps, Pst AvrRpt2	Biotic stress	This study	GEO	GSE88798	RNA-seq	Avirulent strain vs virulent strain	4, 6, 9, 12, 16, 24	Leaves of 4.5-week old deps plants, inoculated with Pst DC3000 AvrRpt2
deps, Pst AvrRpm1	Biotic stress	This study	GEO	GSE88798	RNA-seq	Avirulent strain vs virulent strain	4, 6, 9, 12, 16, 24	Leaves of 4.5 -week old deps plants, inoculated with Pst DC3000 AvrRpm1
35S:MLA1 pps, Bgh K1	Biotic stress	Maekawa et al., 2012	GEO	GSE39463	RNA-seq	Avirulent strain vs virulent strain	6, 12, 18, 24	Leaves of 4-week old MLA1 pps plants inoculated with Bgh K1 (AvrMLA1)
35S:MLA1 deppss, Bgh K1	Biotic stress	This study	GEO	GSE80423	RNA-seq	Avirulent strain vs virulent strain	12, 18, 24	Leaf epidermis of 4-week old MLA1 deppss plants inoculated with Bgh K1 (AvrMLA1)
Pst AvrRps4	Biotic stress	Howard et al., 2013	NCBI SRA	SRP010938	RNA-seq	Avirulent strain vs virulent strain	1, 6, 12	Leaves of 6-week old plants inoculated with Pst AvrRPS4
camta3-D, Pst AvrRpm1	Biotic stress	This study	GEO	GSE92702	RNA-seq	camta3-D mutant line vs wild-type	4	Leaves of 4-week old plants, inoculated with Pst DC3000 AvrRpm1
camta3-D, flg22	PAMP/DAMP	This study	GEO	GSE92702	RNA-seq	camta3-D mutant line vs wild-type	1	Leaves of 4-week old plants, treated with flg22
Pep2	PAMP/DAMP	Yamada et al., 2015	GEO	GSE40354	ATH1 microarray	WT vs pepr1 pepr2	2, 10	Seedlings treated with Pep2
Chitin	PAMP/DAMP	Ramonell et al., 2005	GEO	GSE2538	ATH1 microarray	Treated vs mock	0.25	Seedlings treated with crab shell chitin
Chitin octamer	PAMP/DAMP	Ramonell et al., 2005	GEO	GSE2538	ATH1 microarray	Treated vs mock	0.25	Seedlings treated with chitin octamer
flg22 leaf	PAMP/DAMP	PA	GEO	GSE5615	ATH1 microarray	Treated vs mock	1, 4	Leaves of 5-week old plants treated with flg22
HrpZ	PAMP/DAMP	PA	GEO	GSE5615	ATH1 microarray	Treated vs mock	1, 4	Leaves of 5-week old plants treated with HrpZ
LPS	PAMP/DAMP	PA	GEO	GSE5615	ATH1 microarray	Treated vs mock	1, 4	Leaves of 5-week old plants treated with LPS
NPP1	PAMP/DAMP	PA	GEO	GSE5615	ATH1 microarray	Treated vs mock	1, 4	Leaves of 5-week old plants treated with NPP1
flg22 protoplasts	PAMP/DAMP	Boudsocq et al., 2010	GEO	GSE16472	ATH1 microarray	Treated vs 0 h	0.5, 1	Mesophyll protoplasts treated with flg22
flg22	PAMP/DAMP	Boudsocq et al., 2010	GEO	GSE17382	ATH1 microarray	Treated vs 0 h	0.5, 1	Seedlings treated with flg22
Hexenal	PAMP/DAMP	Mirabella et al., 2015	GEO	GSE53957	ATH1 microarray	Treated vs mock	1	Leaves of 3-week old plants treated with hexenal
Drought	Abiotic stress	Catala et al., 2007	GEO	GSE6583	ATH1 microarray	Treated vs 0 h	2	Shoots of 3-week old plants exposed to air stream
H2O2	Abiotic stress	PA	GEO	GSE5530	ATH1 microarray	Treated vs mock	1	Seedlings treated with H2O2
High light	Abiotic stress	Kleine et al., 2007	GEO	GSE7743	ATH1 microarray	Treated vs mock	3	Seedlings exposed to high light intensity
Wounding	Abiotic stress	Mor et al., 2014	GEO	GSE48676	ATH1 microarray	Treated vs mock	0.17	Wounding on 5-week old leaves
Cold	Abiotic stress	Kilian et al., 2007	TAIR	ME00325	ATH1 microarray	Treated vs mock	0.5. 1, 3	Shoots of 2.5-week old plants exposed to cold
Drought(2)	Abiotic stress	Kilian et al., 2007	TAIR	ME00338	ATH1 microarray	Treated vs mock	0.25, 0.5, 1, 3	Shoots of 2.5-week old plants exposed for 15 min to air stream.
UV-B	Abiotic stress	Kilian et al., 2007	TAIR	ME00329	ATH1 microarray	Treated vs mock	0.25, 0.5, 1	Shoots of 2.5-week old plants exposed to UV-B
Abscissic acid	Hormone	Goda et al., 2008	GEO	GSE39384	ATH1 microarray	Treated vs mock	0.5, 1, 3	Seedlings treated with abscisic acid
Auxin	Hormone	Goda et al., 2008	GEO	GSE39384	ATH1 microarray	Treated vs mock	0.5, 1, 3	Seedlings treated with auxin
Zeatin	Hormone	Goda et al., 2008	GEO	GSE39384	ATH1 microarray	Treated vs mock	0.5, 1, 3	Seedlings treated with zeatin (cytokinin)
Gibberelic acid	Hormone	Goda et al., 2008	GEO	GSE39384	ATH1 microarray	Treated vs mock	0.5, 1, 3	Seedlings treated with gibberelic acid
Methyl jasmonate	Hormone	Goda et al., 2008	GEO	GSE39384	ATH1 microarray	Treated vs mock	0.5, 1, 3	Seedlings treated with methyl jasmonate
Ethylene precursor ACC	Hormone	Goda et al., 2008	GEO	GSE39384	ATH1 microarray	Treated vs mock	0.5, 1, 3	Seedlings treated with the ethylene precursor ACC
Brassinolide	Hormone	Goda et al., 2008	GEO	GSE39384	ATH1 microarray	Treated vs mock	0.5, 1, 3	Seedlings treated with brassinolide
Salicylic acid	Hormone	Goda et al., 2008	GEO	GSE39385	ATH1 microarray	Treated vs mock	3	Seedlings treated with salicylic acid
Methyl jasmonate(2)	Hormone	Pauwels et al., 2008	ArrayExpress	E-ATMX-13	ATH1 microarray	Treated vs mock	0.5, 2	Cell culture treated with methyl jasmonate
Cycloheximide_3 h	Cycloheximide	Goda et al., 2008	GEO	GSE39385	ATH1 microarray	Treated vs mock	3	Seedlings treated with cycloheximide
Cycloheximide_4 h	Cycloheximide	William et al., 2004	GEO	GSE911	ATH1 microarray	Treated vs mock	4	Seedlings treated with cycloheximide
1Data at 2 hours post induction was obtained as an independent experiment of the other time points.
Data points used for analysis of the early responses are indicated in red, and in black for other analyses
PA: publibly available

## Sheet: Table S2
Table S2. Expression data (log2FC) of the 478 genes induced by MLACC at 2 hours post induction during the early response to various stressors.
GeneID	IE gene	DEXp:MLACC_2 h	DEXp:MLACC_4 h	DEXp:MLACC_6 h	DEXp:MLACC deppss_2 h	DEXp:MLACC deppss_4 h	DEXp:MLACC deppss_6 h	35S:RPS4_2 h	35S:RPS4_4 h	35S:RPS4_6 h	35S:RPS4 eds1 vs 35S:RPS4_2 h	35S:MLA1 pps, Bgh K1_18 h	35S:MLA1 deppss, Bgh K1_18 h	Pst AvrRPM1_3 h	Pst AvrRPM1_4 h	deps, Pst AvrRPM1_4 h	deps, Pst AvrRPM1_6 h	Pst AvrRpt2_3 h	Pst AvrRpt2_4 h	deps, Pst AvrRpt2_4 h	deps, Pst AvrRpt2_6 h	Pst AvrRps4_1 h	Pst AvrRps4_6 h	Pst_3h	Pst_4h	Chitin octamer_30 min	Chitin_30 min	Flg22 protoplast_30 min	Flg22 protoplast_1 h	Flg22_30 min	Flg22_1 h	Flg22 leaf_1 h	Flg22 leaf_4 h	HrpZ_1 h	HrpZ_4 h	LPS_1 h	LPS_4 h	NPP1_1 h	NPP1_4 h	Pep2_2 h	Hexenal_1 h	Cold_30 min	Cold_1 h	Cold_3 h	Drought_2 h	Drought(2)_15 min	Drought(2)_30 min	Drought(2)_1 h	Drought(2)_3 h
AT1G01260	yes	1.9	2.53	1.65	0.32	0.51	1.18	1.20374	2.35348	1.20526	NA	0.64	-0.0717464	0.652502	1.13764	0.968177	0.392455	0.123047	1.25115	0.303395	0.628811	-0.0810127	-0.183754	-0.04	-0.08	1.33962	1.57747	1.30045	2.06538	1.43159	1.53846	0.625307	0.925983	0.711259	1.13285	0.0334575	0.113296	0.543159	0.520168	0.945274	0.490743	-0.426326	-0.0913477	0.114523	0.017007	NA	NA	NA	NA
AT1G01340	yes	1.97	3.32	4.36	0.43	1.93	4.17	2.16327	4.85683	5.75013	0.866574	0.98	0.856826	0.261884	1.40449	2.19976	2.82376	0.186449	2.21225	0.78041	3.46093	-0.203241	1.43917	0.15	0.26	2.6311	2.68621	1.77664	2.2059	3.09645	3.20648	1.73601	0.522481	1.68389	2.95765	0.0632541	0.473542	1.23415	2.10054	2.59828	2.12831	NA	NA	NA	-0.0446684	NA	NA	NA	NA
AT1G01560	yes	4.24	6.71	7.56	0.64	5.24	6.69	4.41477	9.33617	6.92229	3.66141	1.08	0.901583	1.68811	2.90253	5.91486	5.64197	0.398074	4.12541	3.27403	6.21162	-0.281699	1.92561	0.25	0.21	5.68805	5.83798	5.24058	4.97901	6.93694	7.13183	2.9554	1.60019	2.99584	3.23433	-0.690697	0.214008	2.14737	1.77587	4.96961	5.08471	-0.00308596	-0.161176	3.84339	-0.143139	-0.0695801	2.27192	1.86856	-0.0870466
AT1G01720	yes	1.46	2.2	1.41	2.17	2.26	3.99	0.0758977	1.81098	2.25715	-0.474734	0.52	0.842343	0.747635	1.28749	1.11903	1.3051	0.243399	1.06826	0.0250265	1.14559	-0.468017	-0.0169098	0.24	-0.09	0.183531	0.173458	-1.38929	-0.586373	2.42381	1.05383	-0.172353	0.730735	0.142092	1.0412	-0.168637	0.0481713	0.219363	1.01361	0.930579	5.62256	0.506197	1.22876	1.31031	-1.07344	-0.506815	3.85905	4.34818	0.0881293
AT1G02170	yes	1.27	2.42	2.02	0.28	0.85	1.43	0.830393	3.2113	2.9161	NA	0.99	0.222043	0.335395	0.866174	1.2004	1.28354	0.0214727	0.924243	0.256594	1.6495	-0.165251	0.75938	0.08	0.21	0.499956	0.466798	0.542911	1.20442	0.779998	1.56107	0.708237	0.572188	0.849814	1.31062	-0.142575	0.256845	0.377592	0.919559	1.85945	1.34626	-0.180872	-0.438612	0.152976	-0.224462	-0.0539817	0.391586	0.173722	0.71158
AT1G03730	yes	1.93	2.44	1.03	0.78	1.23	0.92	3.08002	5.01135	2.40165	1.97032	0.53	0.261638	0.50351	0.704636	1.3607	0.81126	0.0817402	1.42619	0.813457	1.464	0.401866	0.780087	0.12	0.15	1.45654	1.56086	1.21505	1.49287	1.49606	1.05748	0.323205	-0.0249231	0.439054	0.334618	-0.124381	0.0383926	0.136139	0.426888	0.627504	1.87016	-0.429097	0.477512	0.678521	0.181471	-0.189794	0.245204	0.501135	-0.107361
AT1G03770	yes	1.27	1.26	1.26	0.21	0.49	1.16	1.86475	2.17087	1.57759	NA	0.5	-0.608856	0.285667	0.298123	1.1813	0.280703	-0.0382162	0.880429	0.564125	0.860424	0.348873	0.0296798	0.1	0.41	0.418306	1.01955	NA	NA	0.681434	0.48718	NA	NA	NA	NA	NA	NA	NA	NA	-0.046283	NA	NA	NA	NA	NA	NA	NA	NA	NA
AT1G05710	yes	1.76	2.87	3.16	1.38	2.18	4.49	0.785623	4.28189	3.28163	0.202543	0.24	0.870979	-0.157565	0.526513	0.682663	1.06371	-0.0194634	0.460817	0.293212	0.86706	-0.0910726	-0.684744	0.35	0.16	NA	NA	1.52656	1.68078	0.930608	1.06669	0.939294	1.80377	1.24318	3.66683	0.125728	1.28096	-0.29368	2.60275	1.1237	0.518917	-0.194975	-0.613667	0.952024	-0.363545	0.0179546	-0.0756436	0.108377	-0.101537
AT1G05960	no	1.11	1.64	0.45	1.86	1.98	2.45	0.128395	0.568082	2.15696	-0.210101	0.15	-0.0962729	-0.0144433	0.216977	0.300324	0.575506	0.110155	0.638604	-0.0591939	0.680555	-0.318088	0.27599	-0.15	-0.22	-0.143454	-0.0771112	0.142309	1.06093	0.381421	-0.0712169	0.113286	-0.779441	-0.106818	0.212039	0.307187	-0.0182441	-0.142137	0.0611664	0.33373	0.724067	0.102976	-0.424925	-1.0401	0.156717	0.748545	0.322715	0.243502	0.27641
AT1G06850	yes	1.07	0.67	-0.28	0.15	0.47	-0.14	0.557656	0.434561	-0.642789	NA	0.46	0.433964	0.0574695	0.0298694	1.17175	0.740201	0.0825221	0.47128	0.0932539	0.93321	-0.421897	0.564498	-0.05	0.01	0.0999458	0.236568	0.785518	0.360749	-0.674133	-0.407118	-0.0942906	0.142687	-0.080815	0.196656	-0.241892	0.0164608	-0.185018	0.032024	-0.477791	1.91431	-0.704428	0.307782	-0.0248849	0.482532	NA	NA	NA	NA
AT1G07220	yes	1.25	1.37	1.44	0.22	0.89	1.23	1.55029	2.68347	2.67513	1.38099	0.38	0.0768114	0.332353	0.465525	0.78278	0.369763	0.0604283	0.896915	0.0244979	0.884857	0.0950523	0.511989	0	-0.09	0.498202	0.74847	0.414267	0.522803	1.12253	0.793364	NA	NA	NA	NA	NA	NA	NA	NA	0.0854479	1.07382	NA	NA	NA	NA	-0.00305246	0.436102	0.369942	0.204964
AT1G07500	yes	4.52	6.71	4.77	1.29	1.61	2.66	6.22309	5.75389	5.72764	0.790678	1.53	0.828901	3.17179	4.19455	1.97263	-0.0514985	1.53543	3.24715	-0.313115	1.92141	1.46333	-0.107713	-0.43	-1.26	NA	NA	0.524735	-1.16259	NA	NA	-0.377297	-0.119114	1.10045	-0.204522	-0.744639	-0.0557872	1.15746	-0.174457	NA	0.985994	NA	NA	NA	-0.912426	NA	NA	NA	NA
AT1G07520	yes	1.95	2.19	1.78	0.64	1.61	1.98	3.91954	4.63915	3.35093	1.22726	0.89	0.251549	0.417005	1.08931	2.06711	1.25741	0.158855	1.9168	1.01019	2.06583	0.117052	0.661156	0.23	0.43	2.35524	2.48951	0.199178	-0.310136	2.9248	1.59133	NA	NA	NA	NA	NA	NA	NA	NA	0.955068	2.95817	NA	NA	NA	0.130821	NA	NA	NA	NA
AT1G07870	yes	1.36	1.92	1.33	0.31	0.97	1.59	0.0496881	-0.0741372	3.22282	-0.286933	-0.07	0.424342	0.153773	0.276863	0.873573	0.753372	0.0359771	0.461523	0.32058	0.622295	0.221364	-0.134272	0.07	-0.02	NA	NA	0.346331	-0.663017	1.21126	-0.0496397	-1.16397	-0.0151172	-0.812955	0.31658	-0.575336	-0.0573714	-0.426717	0.0309143	-0.493795	1.08194	-0.550965	0.266147	1.55688	-1.33345	-0.706591	1.09564	1.79552	0.657896
AT1G08050	yes	2.96	4.78	5.53	0.87	1.24	3.13	3.7214	6.74808	8.16827	1.58146	0.66	0.511583	0.686222	1.52456	2.65654	3.25289	0.31215	2.59401	1.09164	3.74917	0.849806	1.67889	0.26	0.18	0.293074	0.538217	0.808557	1.40264	1.62155	4.12396	2.61765	3.37738	2.33083	5.05352	-0.628284	2.26075	1.6113	2.40501	3.59104	2.71538	NA	NA	NA	-0.816904	NA	NA	NA	NA
AT1G08860	yes	6.8	10.31	9.52	-0.81	6.91	8.88	5.80233	9.28763	9.7652	NA	1.11	NA	2.17705	4.38887	6.08523	6.53068	0.320305	5.41722	3.16204	8.06781	0.358032	4.19848	0.09	0.43	NA	NA	NA	NA	NA	NA	NA	NA	NA	NA	NA	NA	NA	NA	NA	NA	NA	NA	NA	NA	NA	NA	NA	NA
AT1G09930	yes	5.05	6.96	3.98	1.4	3.49	3.58	5.13167	7.42054	4.86222	NA	-0.01	NA	0.9527	2.01385	4.59325	2.96534	0.411862	2.53043	2.54617	4.33804	0.26216	-0.439636	0.84	0.35	NA	NA	NA	NA	NA	NA	NA	NA	NA	NA	NA	NA	NA	NA	NA	NA	NA	NA	NA	NA	NA	NA	NA	NA
AT1G09940	yes	2.32	3.35	1.58	0.28	0.58	0.76	1.76639	3.53189	0.861112	0.239876	0.42	0.502616	0.680001	1.34564	1.96729	1.20814	0.0519414	1.86574	0.744597	2.09554	-0.45118	-0.0910523	0.31	0.23	2.98103	3.14617	2.67777	3.24005	3.63505	3.20758	1.28495	1.65901	1.4537	2.4657	-0.609645	-0.0566548	0.776725	1.84168	1.82903	2.36715	-0.0460263	0.338948	0.352221	-0.0377774	-0.0322628	0.568796	0.95262	-0.164583
AT1G10050	yes	1.51	2.37	2.03	0.14	0.85	2.04	1.66945	3.20529	3.69978	0.094127	0.59	0.275276	0.318049	0.76899	1.63542	1.96389	0.126565	1.22928	0.542429	2.46734	-0.102096	0.626825	0.06	-0.05	1.12164	1.31789	0.675894	1.298	0.821861	1.02979	1.11843	0.786679	1.03526	1.51558	0.041397	0.289647	1.04636	1.10911	2.00786	2.80486	NA	NA	NA	-0.427883	NA	NA	NA	NA
AT1G11000	yes	1.3	0.89	-0.32	-0.24	0.54	-0.11	1.72681	2.69554	1.46581	NA	-0.17	0.024125	0.3615	0.74008	0.918327	0.231869	0.324483	1.43495	0.450562	1.18692	-0.800994	0.311165	-0.35	-0.05	0.274836	0.358285	NA	NA	0.174899	0.303247	NA	NA	NA	NA	NA	NA	NA	NA	1.09395	0.271542	NA	NA	NA	NA	NA	NA	NA	NA
AT1G11040	yes	4.02	6.87	5.68	1.81	4.94	6.2	NA	8.10013	3.70915	NA	NA	NA	1.20647	1.48303	0.927715	2.16041	0.234979	2.48959	1.51738	3.07749	NA	NA	0.07	0.04	NA	NA	NA	NA	NA	NA	NA	NA	NA	NA	NA	NA	NA	NA	NA	NA	NA	NA	NA	NA	NA	NA	NA	NA
AT1G11200	yes	1.84	3.24	2.76	0.82	1.15	1.78	0.238269	1.56493	2.08665	0.0859971	0.46	0.490613	0.0589913	0.544588	0.597458	0.890815	0.0590141	0.744812	0.20294	0.895835	-0.512861	0.530508	0.24	-0.03	1.25715	1.15623	2.43923	2.60813	1.33874	1.78176	2.18709	0.415406	2.54556	1.84632	0.072282	0.427674	1.8762	1.22937	1.72817	0.629847	-0.742458	-0.574756	-0.690248	NA	0.00777025	0.162332	-0.308516	-0.43088
AT1G13340	yes	3.72	7.51	7.54	0.28	3.66	6.25	1.43673	6.69934	7.51251	0.0779651	0.94	0.833656	1.10893	2.75016	3.30478	4.34837	-0.309831	3.74868	1.25319	4.73665	0.575543	0.617461	0.56	0.09	3.68947	3.89124	4.35328	3.58901	5.33431	3.56284	1.01273	1.35574	1.98444	4.12863	-0.508933	0.688254	1.51725	3.25004	1.98958	NA	NA	NA	NA	-0.662427	-0.579782	0.811562	1.05539	-0.0119509
AT1G14040	yes	2.51	3.19	0.51	-0.01	-0.13	0.05	1.33575	2.75107	-1.13788	NA	0.2	0.352912	0.29594	0.140838	0.501866	-0.0891862	0.0894734	0.869911	0.0043703	0.483341	-0.0961744	-0.00522236	-0.12	0.19	1.53831	1.72884	0.199558	0.653341	2.10914	2.9283	NA	NA	NA	NA	NA	NA	NA	NA	4.66006	NA	NA	NA	NA	NA	-0.217874	0.0573806	-0.00838508	-0.510579
AT1G14370	yes	2.41	3	3.04	0.33	1.48	2.67	4.84556	6.14661	4.7338	4.0586	1.35	0.61894	0.769171	1.07761	2.14602	2.00098	0.299048	1.84939	1.14989	2.4897	0.208999	0.398175	0.07	0.2	2.45258	2.78872	1.21048	1.57292	2.81748	2.74806	2.11004	2.5943	1.9586	3.06918	-0.0500885	1.14776	1.13256	1.13457	3.46467	3.62161	-1.63502	0.613392	2.10098	-0.234905	-1.72574	0.877079	1.64358	0.180006
AT1G14480	yes	2.89	2.51	1.68	1.32	3.71	2.94	3.45709	4.58447	2.9265	4.6257	0.47	-0.149585	1.55669	1.63545	2.79328	1.45123	0.713394	2.58712	2.0403	2.43673	0.422293	0.885808	0.07	0.03	3.97703	4.02424	NA	NA	3.30304	1.60123	NA	NA	NA	NA	NA	NA	NA	NA	NA	NA	NA	NA	NA	-0.222125	NA	NA	NA	NA
AT1G14580	no	1.35	0.12	0.54	1.1	1.42	0.81	-0.0407655	-0.0206667	-0.296175	-0.171225	-0.02	0.387729	-0.227122	-0.48903	-0.0809617	-0.43228	-0.238067	0.00279898	-0.0968537	-0.338054	0.239087	0.103804	-0.22	0	-0.234656	0.041959	1.25857	0.33062	-0.135827	-0.724805	-0.180053	-1.2607	-0.182454	-1.73656	-0.0446663	-0.504305	-0.00464412	-1.19713	0.167926	-0.659464	-0.616491	-0.177558	-0.048099	0.696634	-0.0997654	-0.318942	-0.235709	0.892578
AT1G14750	yes	2.82	2.86	-0.58	0.57	2.15	2.4	NA	NA	NA	NA	-1.21	NA	1.42003	0.242913	-0.0692916	-0.47036	0.912104	0.326624	-0.724046	0.29902	NA	NA	-1.5	0.04	NA	NA	NA	NA	NA	NA	NA	NA	NA	NA	NA	NA	NA	NA	NA	NA	NA	NA	NA	NA	NA	NA	NA	NA
AT1G15010	yes	2.62	6.09	4.12	0.51	6.19	9.46	1.92086	5.49054	4.35136	0.835108	0.28	0.860225	0.146498	1.33062	2.04602	3.00054	-0.677342	1.07598	0.896698	3.33084	-0.704627	-0.486479	0.33	0.61	1.49088	1.59661	0.0957752	-0.783911	3.28204	1.89552	-0.595016	-0.0904795	-0.631225	0.347715	-0.202587	1.46981	-0.927225	-1.57043	NA	NA	-0.0838513	0.00245873	4.49306	-0.403786	NA	NA	NA	NA
AT1G15530	yes	1.54	1.48	0.53	0.02	0.17	0.24	1.32054	3.19389	1.27079	NA	1.23	0.082452	0.592935	0.831927	1.21717	0.780286	-0.0814029	1.23322	0.598946	1.57525	0.26291	0.265488	0.07	0.45	NA	NA	NA	NA	NA	NA	NA	NA	NA	NA	NA	NA	NA	NA	1.39413	NA	NA	NA	NA	NA	NA	NA	NA	NA
AT1G17340	yes	1.37	1.9	1.7	0.44	0.8	1.13	2.2264	4.19532	4.36227	1.46522	0.24	-0.301802	0.317467	0.967757	1.43861	1.01419	0.036397	1.87936	0.573785	1.4951	-0.099077	0.753262	0.19	0.06	0.847667	0.872573	0.733164	0.624537	1.30131	0.701304	0.741368	0.301273	0.937501	0.315912	-0.0567239	-0.743108	0.505547	0.0230563	0.358209	1.03082	-1.61438	-0.432287	-0.131554	-0.273191	-0.0523218	0.316714	0.866691	0.811629
AT1G17380	yes	3.86	6.35	6.42	0.31	0.77	1.9	3.23568	5.45901	4.42639	0.684304	2.2	1.21993	2.08158	3.30916	1.41134	0.555662	0.151739	1.80411	0.246924	1.78897	0.047536	-0.626998	1.16	0.02	3.29427	3.36972	3.46293	2.47725	3.30617	2.53995	0.414567	1.08358	0.567842	1.56185	-0.0666933	0.0802303	0.599462	1.36807	5.25559	1.7575	-2.17903	0.560233	4.35891	-1.46906	-2.19929	3.95728	5.6218	3.6034
AT1G17420	yes	2.41	4.16	3.5	-0.2	-0.26	0.2	0.590961	3.12364	1.41919	-0.301034	1.22	0.3253	0.335848	0.834454	0.535388	-0.115647	0.0964937	-0.606477	0.304092	-0.0591429	-0.32625	-1.1949	0.77	-0.28	6.70755	6.64377	1.06273	0.408781	7.37837	6.4594	0.026208	3.69112	0.0337619	3.07411	0.0159562	1.04085	0.0933575	1.56684	NA	2.18501	0.148346	-1.1837	5.33819	-2.01044	-0.733754	6.43644	4.54737	3.89778
AT1G17620	yes	1.29	1.62	1.53	0.54	1.08	1.59	0.189098	0.509133	1.06859	0.217198	0.44	0.238893	0.152767	0.885098	0.97885	0.285607	-0.25293	0.212405	0.145489	0.282415	0.0889524	-0.0575161	0.03	0.08	0.10503	-0.153724	0.564355	-0.128024	0.466155	-0.69654	-0.06729	-0.321593	0.136386	-0.148283	-0.637736	0.469114	-0.529769	-1.6113	-0.944594	0.646635	-1.55208	-0.529243	0.718595	-0.15522	-0.376656	-0.0644901	0.576253	0.650557
AT1G17750	yes	2.83	4.7	3.05	0.87	0.05	-0.03	3.33898	6.04234	4.1487	0.828746	1.65	-0.039889	1.81656	2.68793	0.304504	0.92072	0.631687	2.88552	0.160655	1.92754	0.195085	0.884856	0.09	-0.49	2.87957	3.41457	2.02303	0.183931	2.03034	0.272453	1.14727	-0.0467878	1.58715	0.0257315	0.21381	-0.0146409	1.73891	0.181942	2.01537	NA	NA	NA	NA	-1.04917	NA	NA	NA	NA
AT1G18890	yes	1.72	3.1	2.72	0.19	1.1	2.36	1.55086	3.61113	3.55881	0.179428	0.69	0.64081	0.212616	0.906823	1.94295	2.18858	-0.0183714	1.58876	0.63808	2.39136	0.0572628	0.831948	0.27	0.26	1.21839	1.3536	1.65641	2.37734	1.5083	2.32969	0.784095	2.08598	0.788283	3.03089	-0.170338	1.11221	0.259349	1.70434	2.1061	2.14122	-1.01216	-0.945752	0.519302	-0.322596	-0.534817	0.424966	0.401319	-0.0807212
AT1G19180	yes	3.88	5.16	5.07	2.43	4.39	5.51	3.74463	6.10284	3.77963	1.48047	2.48	0.934232	0.98167	2.07861	2.29256	0.932121	0.045592	1.84923	0.888204	1.99751	-0.450186	-0.433271	0.82	0.15	2.28561	2.23194	NA	NA	1.69638	2.34539	0.376892	2.62054	0.501528	3.24708	-0.290803	1.01734	0.231105	1.60892	3.64495	4.73877	-1.34273	1.02891	5.45794	-0.839964	-2.02719	5.151	6.45576	3.78604
AT1G19270	yes	1.86	2.94	2.04	0.2	0.88	1.16	1.25366	4.10014	2.94541	1.03381	0.45	0.121753	0.306051	0.91498	1.4945	1.0727	0.0322418	1.39502	0.656763	1.53421	-0.0859087	0.507624	0.19	0.02	1.0395	1.53563	1.48634	1.70311	1.28669	1.4524	1.56533	1.76383	1.5654	2.03535	0.195449	0.744173	1.02835	0.675559	0.842763	1.48233	-0.295239	0.334645	0.487887	-0.247805	-0.132831	0.465898	0.352995	0.549583
AT1G19300	yes	1.9	2.95	2.36	0.23	1.81	1.74	1.99818	3.56542	2.4711	0.554072	1.58	0.605834	0.9325	1.79449	0.938065	0.450384	0.0633752	1.55999	0.0300693	0.923062	0.0904291	0.567576	0.11	-0.1	1.61043	1.45608	0.558995	-1.43406	1.2129	0.311457	0.232189	-0.409142	0.313284	0.241203	0.0894269	0.151772	0.493313	0.0757788	0.23143	0.867478	0.0153145	-0.181525	1.27001	-0.868592	-0.322776	2.50011	1.74013	0.948691
AT1G19310	yes	1.42	1.96	0.85	-0.28	0.33	0.62	0.964246	3.08504	1.74461	0.523711	1.43	0.237762	0.371767	0.976823	1.07381	0.549062	-0.0840523	1.12156	0.353738	0.830807	-0.928461	0.414453	0.28	0.06	1.10066	1.03778	0.830396	1.2267	1.76608	2.47611	1.02972	1.15682	1.15589	1.77105	0.0454134	0.452767	0.474396	1.02208	2.31025	0.828966	NA	NA	NA	NA	-0.326159	0.291936	0.149759	0.28906
AT1G19970	yes	1.78	-0.24	-0.67	0.9	0.05	-0.31	4.16245	2.20757	-1.95827	2.82744	-0.25	0.212758	0.138536	0.128212	0.343718	0.00319248	0.0278369	1.03214	0.169726	-0.0874476	0.610881	-0.504914	-0.14	-0.45	1.10637	1.35373	-0.206604	-0.709623	0.913032	0.532847	-0.0213011	-0.605867	0.295764	-1.19437	-0.288267	0.312334	0.647817	-0.505459	NA	0.375166	0.175903	0.270525	-0.116691	-1.1491	-0.713687	1.68712	1.49953	-0.00215708
AT1G20310	yes	3.48	5.32	5.56	2.1	4.09	5.29	9.49459	7.51777	6.468	NA	2.06	1.17248	0.761583	2.30347	2.67929	2.15522	0.0412834	2.72267	1.54537	3.30767	-0.158354	0.711114	0.8	0.7	6.15785	6.59452	3.76086	1.49099	7.93474	4.80418	2.53217	2.69643	2.57749	2.31563	-0.280106	0.15739	1.9504	1.39294	NA	NA	NA	NA	NA	NA	NA	NA	NA	NA
AT1G20510	yes	2.55	3.62	2.82	0.39	0.97	1.11	2.14563	4.39797	3.15455	0.405793	1.86	0.319762	1.15788	1.54631	0.780856	-0.321021	0.311426	1.38929	0.359159	0.640837	0.0407922	0.230359	0.18	-0.23	2.1876	2.26388	1.66755	1.07269	2.13583	1.82856	0.0844781	1.22714	-0.122032	1.34391	-0.0174753	0.37769	0.181737	0.805801	2.21198	1.53096	-0.590976	-0.627084	0.585521	0.0468127	-1.75594	2.96405	2.91824	1.66361
AT1G21010	yes	2.15	3.45	2.35	1.26	1.44	2.07	2.72993	1.50075	-0.151713	1.44434	0.29	0.601405	0.3728	0.892051	1.96119	1.4966	-0.296565	0.934805	0.72967	1.07222	-0.609734	-0.170425	0.31	0.43	3.66421	3.49844	2.00718	2.11637	3.57018	3.10071	1.19281	3.71608	1.52032	4.39464	-0.271688	1.7202	0.860342	2.42103	1.1329	3.32058	-1.15855	2.40661	3.85203	0.238835	-0.332272	0.947258	1.63982	0.316236
AT1G21070	yes	1.81	1.38	0.71	0.33	1.2	0.42	1.59591	2.65464	0.546572	0.727796	0.4	-0.101611	0.295527	0.837494	1.20408	0.326394	0.0437149	1.71225	0.399534	1.18771	-0.0567224	0.356919	0.23	-0.09	0.395409	0.710521	0.333576	0.0207395	0.147501	0.312013	0.134167	-0.202147	-0.0107934	0.261877	-0.122204	0.0486722	-0.0245913	0.263953	NA	1.08947	NA	NA	NA	0.0755177	NA	NA	NA	NA
AT1G21550	yes	2.65	5.23	3.84	1.89	3.1	5.51	4.35944	5.46074	4.19075	1.21228	1.02	1.14665	0.662887	1.34467	2.69673	2.40818	-0.0214401	2.12375	1.23723	3.3031	0.146756	0.732374	0.85	0.22	NA	NA	0.0686789	0.138868	NA	NA	0.242572	4.76229	0.299524	5.88122	-0.600958	2.84396	0.130946	2.65522	1.82591	6.52739	NA	NA	NA	-0.37297	NA	NA	NA	NA
AT1G24140	yes	3.83	4.88	6.31	1.33	4.79	6.35	8.09358	8.91356	7.74682	4.98299	1.75	1.1043	1.48598	1.77633	4.33734	3.91665	0.308328	3.14293	2.42087	4.79498	0.397586	1.3956	0.58	0.6	6.5779	6.90261	5.59932	4.3392	8.1749	6.66927	1.83838	2.15369	2.5509	4.89367	-1.12792	0.933856	2.35214	2.57342	4.27567	5.50587	NA	NA	NA	0.0561441	-1.12993	3.28366	2.75326	0
AT1G26130	no	1.16	1.84	1.04	1.05	0.73	0.74	-0.0375375	0.829029	2.577	0.354458	-0.06	0.517368	-0.00768455	0.187859	0.437099	0.503511	0.0774302	0.419303	0.173557	0.564441	0.0592586	0.741784	0.14	-0.12	NA	NA	0.354862	1.90866	0.242439	0.748274	0.341014	1.52781	0.177378	1.75156	0.390099	0.65267	-0.176896	1.67124	0.89495	-0.158143	-0.0215456	-0.104769	-0.763739	0.431173	-0.235942	0.0922616	-0.109734	0.57506
AT1G26380	yes	4.56	4.9	5.36	0.37	0.28	3.52	9.49902	10.4505	9.56106	NA	2.2	0.631704	2.15057	3.26949	4.95481	5.58277	0.574089	4.15481	3.58122	6.08879	-1.33087	1.8454	0.99	1.51	6.80104	7.74214	5.16409	6.97966	7.47444	9.35291	6.04877	0.0945671	7.04607	8.16584	-0.118915	2.91081	6.26393	8.02435	8.26645	6.49623	NA	NA	NA	NA	NA	NA	NA	NA
AT1G26730	yes	2.02	2.93	0.79	0.39	1.5	1.97	0.947832	1.10855	0.721721	0.651103	1.84	0.719793	0.242673	1.15096	1.38313	0.761355	0.104886	0.453235	0.340079	0.762238	-0.426223	-1.17872	0.18	0.32	0.359963	0.549803	0.932189	1.22951	NA	NA	0.167566	1.32993	0.0298261	2.00773	0.240069	0.533417	-0.110201	0.954831	4.95704	0.726193	NA	NA	NA	-0.183721	NA	NA	NA	NA
AT1G27130	yes	1.1	1.06	0.38	0.17	0.3	0.23	1.558	1.57753	-3.0935	0.0943725	1.27	-0.0439093	0.661563	1.04659	1.19284	0.384437	0.0676337	1.21893	0.624827	1.3361	-0.0995673	0.354681	0.01	0.04	0.307563	0.228815	0.638978	0.54719	0.223786	0.504639	0.0317568	-0.853528	0.102482	0.018292	-0.0406554	-0.145543	0.30696	0.0607277	2.09351	1.48729	-0.185072	0.271943	-0.0569261	0.222004	-0.376072	0.487644	0.443905	-0.76763
AT1G28190	yes	2.4	4.66	4.32	0.44	1.05	1.44	2.86154	5.03186	3.35775	0.596299	2.5	0.955964	0.533352	1.37971	2.10175	1.99642	-0.196765	1.62731	0.998078	2.78563	0.0988083	0.475272	0.56	0.9	3.20161	3.76376	1.72995	1.68555	2.49395	4.18929	1.83781	0.142225	2.19171	2.80801	0.496742	0.47883	1.09474	2.51527	5.52688	4.91165	NA	NA	NA	-0.245422	0.198089	0.911044	0.251147	0.36399
AT1G28370	yes	4.41	6.23	6.4	1.46	3.96	5.13	7.63309	7.74951	6.14608	4.59583	1.8	0.566841	0.994866	3.02992	3.30069	1.53493	-0.324532	3.18319	1.38179	2.80224	-0.226072	-0.248162	1.14	0.24	3.62312	3.33512	5.27967	1.66068	4.34197	2.96034	0.769769	0.279052	1.00106	0.65162	-0.716907	0.129343	0.908418	-0.395228	3.75123	NA	-0.815149	1.52273	6.19388	0.105678	-0.985559	3.92168	4.58717	-0.0047707
AT1G28600	yes	1.12	1.3	1.61	0.85	0.91	1.3	0.631006	0.250172	0.243947	0.231304	-0.05	0.91438	0.293126	0.469689	0.226026	-0.139089	-0.113476	0.528837	0.0328785	-0.190659	0.42785	0.510529	0.08	-0.19	1.05592	1.10082	0.764382	0.0504318	1.67246	0.342101	0.253777	-1.27209	0.227501	-0.557747	-0.561901	-0.0625743	0.299257	-0.886845	-0.294066	1.64195	-1.04362	-0.288975	1.14847	NA	0.946204	-0.25378	-0.124385	0.26165
AT1G29980	no	1.39	2.29	0.71	0.45	2.03	2.72	0.476435	0.865561	-3.52461	-0.604346	0.32	-0.732881	-0.0129707	0.0718655	0.844112	0.0271976	-0.103115	-0.39398	0.280495	0.114876	-0.00246937	-0.933238	0.05	0.06	-0.0731092	-0.0647521	0.42049	0.19724	NA	NA	-0.378011	-1.32642	-0.609476	-1.89374	0.02942	-0.2879	-0.302062	-1.28802	0.428138	0.0676619	-0.0050218	0.129396	0.0261398	-0.466094	0.589825	0.605214	0.0322134	0.318562
AT1G30040	yes	2.78	5.37	5.58	0.51	3.23	4.51	4.1758	5.56243	6.11134	3.43049	-0.11	1.28968	1.19242	2.37851	3.02679	3.81727	0.221705	3.58047	1.71305	4.44443	0.0789858	1.33791	0.03	-0.03	3.95623	3.74945	0.446952	1.28985	2.8301	0.983619	-0.402373	-0.19989	-0.202543	0.689301	-0.362703	-0.0860503	-0.460209	0.447063	2.47317	2.82671	NA	NA	NA	-0.82762	NA	NA	NA	NA
AT1G30370	yes	6.07	5.49	5.82	1.9	3.58	4.06	11.6631	11.422	7.76357	NA	1.56	-0.232888	2.65594	2.86377	8.47479	5.21881	1.01954	4.58747	6.51306	6.22658	0.807134	1.07053	0.67	1.39	4.98815	5.35706	3.59495	2.14835	6.98242	3.81481	3.96031	0.536994	4.49014	2.79065	-0.136795	0.0381334	3.16554	1.46423	3.06692	NA	NA	NA	NA	NA	NA	NA	NA	NA
AT1G30620	yes	2.54	4.74	2.96	0.21	1.44	2.02	1.52572	4.28612	4.18535	0.340689	1.68	0.720894	0.715248	2.47776	2.08708	2.62367	0.138149	3.05846	0.735765	3.14483	-0.45657	1.08095	0.42	0.21	1.30892	1.49389	1.65898	2.47832	1.60963	2.99166	1.78409	1.78715	1.79585	3.59534	-0.107803	1.00203	1.35102	2.64309	1.86283	3.59717	-0.23312	-0.165144	-0.132969	-0.765875	-1.78e-15	1.35723	0.918663	-0.129378
AT1G30810	yes	1.11	1.22	0.1	0.17	0.1	0.08	0.689497	1.42217	0.428106	0.345936	0.22	0.00528207	-0.00620023	0.173107	0.443696	0.358479	0.00959697	0.929191	0.213925	0.624216	-0.0332086	0.0341496	0.01	-0.02	1.75488	1.73106	2.47174	1.58263	1.5478	0.578249	NA	NA	NA	NA	NA	NA	NA	NA	0.612066	0.602286	NA	NA	NA	0.329979	NA	NA	NA	NA
AT1G31130	yes	1.72	2.46	2.21	0.21	1.42	1.8	2.90221	4.59767	3.15945	1.48579	0.66	0.642349	0.259488	0.994537	2.02046	1.55004	0.0385921	1.64665	0.694184	2.01157	0.386602	0.437526	0.33	0.09	1.37384	1.52778	0.340496	-0.215237	1.07921	0.924894	0.19686	0.637772	0.265705	1.23515	-0.177279	0.225123	0.114684	0.901515	1.77521	1.60962	-0.154643	-0.545304	0.686763	-0.22259	-0.510775	0.366158	0.627253	0.362667
AT1G31290	no	2.06	2.75	1.88	0.22	1.59	2.3	2.63604	3.87478	5.46756	0.800077	-0.31	0.226751	1.38969	1.76888	3.40971	2.16851	0.585682	3.01601	1.65254	2.54037	0.404055	1.63133	-0.02	0.56	NA	NA	NA	NA	2.82448	0.00834418	NA	NA	NA	NA	NA	NA	NA	NA	NA	NA	NA	NA	NA	NA	NA	NA	NA	NA
AT1G31550	no	1.42	2.29	1.84	2.49	1.82	2.13	-0.273966	1.96647	0.874571	-0.623381	0.17	-0.419471	-0.233537	0.518501	-0.7985	-1.10086	0.119851	-0.345928	-0.301378	-0.985885	-0.00291121	0.101094	0.1	-0.54	NA	NA	0.234214	-0.389495	NA	NA	-0.334954	-1.11532	-0.270222	-0.944159	0.231494	-0.340639	0.368531	-0.515172	NA	-1.0069	-0.184872	-0.223356	-0.269985	-0.453675	-0.829294	1.05122	1.43397	3.50476
AT1G32640	yes	1.99	2.23	2.11	0.18	0.61	0.79	2.42234	3.13516	2.23295	0.361638	1.39	0.0784849	1.13448	1.1573	-0.364149	-1.32898	0.118204	0.499881	-0.715945	-0.930385	0.543357	-0.982714	0.21	-0.37	2.41521	2.38511	1.22973	-0.7208	1.63036	0.196136	-0.469689	0.00101693	-0.210141	-0.174471	0.101501	0.243614	0.180314	-0.357759	NA	2.0103	-0.653432	-0.753906	1.27278	-0.630192	-0.639407	3.15189	3.04463	3.15381
AT1G32860	no	1.11	1.28	0.12	0.36	0.58	0.74	0.221048	0.0607376	-1.94924	-0.519363	0.03	0.199295	0.516197	0.227457	0.581173	0.0690422	0.0338084	-0.199999	0.0351066	-0.0467339	-0.690754	-0.384775	-0.01	-0.13	NA	NA	0.491746	0.524914	0.233873	-0.217272	-1.02084	1.28503	-0.706224	0.782925	0.141968	1.00954	-0.829424	-0.755727	-0.0734703	NA	0.449583	0.174786	0.681746	-1.09219	0.107162	1.31552	0.679002	0.584928
AT1G33560	yes	1.27	1.59	2.47	0.68	1.77	2.64	3.17433	4.3293	3.61682	1.90895	0.19	0.719834	0.101468	0.0300557	1.39272	1.14233	0.176281	0.492114	0.684405	1.45045	0.533753	0.886451	0.09	0.15	0.672504	0.833786	-0.875161	-2.72826	1.34533	0.264615	0.0975093	-0.336235	-0.220459	0.130648	-0.125123	0.313948	-0.165948	-0.419498	1.58548	1.94544	-1.18344	0.2002	1.12383	-0.126087	-0.352705	0.268922	1.61923	0.233855
AT1G33770	no	1.35	-1.45	-2.74	0.71	0.99	0.2	0.382537	0.270828	-1.16842	NA	1.44	-0.486733	-0.433337	0.0557709	0.664765	-0.679991	-0.553979	0.00379806	0.199698	-0.786014	-0.459696	-1.45736	0.29	0.93	NA	NA	NA	NA	NA	NA	NA	NA	NA	NA	NA	NA	NA	NA	NA	1.18801	NA	NA	NA	0.268161	NA	NA	NA	NA
AT1G34550	no	1.05	0.78	-0.17	0.51	0.42	0.26	0.0368967	-0.387235	-0.3336	-0.0850138	0.03	-0.101802	0.0453077	-0.110777	0.121278	0.133462	0.00157367	0.180826	-0.039374	0.139024	0.0793281	-0.212585	-0.19	-0.08	-0.342789	-0.187312	-0.400535	-0.476385	-0.000770555	-0.396206	-0.295485	-0.228752	-0.178065	-0.0632815	-0.0906617	0.126435	-0.253826	-0.338679	-0.226209	NA	0.556295	-0.467112	0.156785	NA	0.468283	0.158899	-0.187021	0.120474
AT1G35210	yes	4.89	5.01	6.66	2.4	5.13	5.48	8.70901	9.12442	6.52983	6.25401	1.77	0.792348	1.50388	2.12783	5.02851	4.32575	0.499672	3.87941	3.641	5.25975	0.814789	1.56196	0.68	0.34	6.38654	7.00461	5.09698	3.65293	5.77693	3.48893	2.57163	0.714749	3.1122	3.8786	-0.51683	0.117153	2.34964	3.54735	NA	4.78941	NA	NA	NA	0.673254	NA	NA	NA	NA
AT1G35230	yes	2.63	5.8	5.62	0.23	3.22	4.53	5.34788	8.58412	8.78075	0.530088	0.93	0.899373	1.25094	2.13744	2.58813	3.36146	0.0985998	2.43429	0.814111	3.14326	-0.444224	2.69931	0.33	0.3	0.838823	1.04253	2.30274	2.64872	2.76262	4.34542	0.907863	0.42309	1.0636	3.44784	-0.819482	0.569034	1.27648	1.71606	4.85335	3.80142	NA	NA	NA	NA	NA	NA	NA	NA
AT1G47380	yes	1.64	1.5	0.44	0.65	1.37	1.38	0.782975	0.912308	-0.308907	0.0621552	-0.17	0.0965987	0.0089983	-0.108868	0.454084	0.290769	-0.196492	0.0768189	0.257653	0.370454	-0.323962	-0.845021	0.05	0.28	0.391869	0.651208	0.705415	1.39344	0.8876	0.488544	-0.623911	0.747175	-0.724904	0.619147	-0.578881	0.5983	-0.707818	0.174493	NA	1.22523	-1.05212	0.112972	0.436105	NA	0.110444	-0.359831	0.806891	0.329529
AT1G48320	yes	2.22	4.16	4.4	0.8	2.34	3.99	2.42316	2.85201	3.50662	1.24854	-0.03	0.711472	0.636012	1.51453	3.16263	2.87914	0.0940886	2.11888	1.06298	3.16102	1.55731	1.36366	0.27	-0.07	0.566969	0.496341	-1.95476	-2.41944	0.857142	0.937555	2.01723	0.34957	2.15682	1.80048	-0.587543	-0.0618416	1.11688	0.977362	1.77427	0.127736	-0.00237137	1.29335	0.732522	-1.08134	-0.801465	0.238494	1.5212	-0.174514
AT1G50740	yes	2.54	3.3	3.12	0.12	1.36	2.46	2.82022	5.70179	3.5302	2.56485	0.8	0.254742	0.300376	1.15234	2.39331	2.22879	-0.0422372	1.56519	0.951116	2.62988	-0.132924	1.17129	0.3	0.04	2.93731	2.78885	3.86379	4.32978	3.74521	3.86814	1.52966	1.39099	1.51289	2.61887	-0.27391	0.648366	1.35218	1.65816	3.45284	3.34668	-0.552563	0.321268	1.1395	-0.0316662	-1.04738	1.3144	1.74869	0.131381
AT1G51660	yes	2.45	3.64	3.53	0.54	1.88	2.66	4.08425	5.83888	5.44963	2.92205	1	0.440025	0.761916	1.23238	2.16605	2.08413	0.613977	2.60917	0.907592	3.14757	0.370847	1.24248	-0.07	-0.19	2.91495	3.19492	1.30789	0.867452	2.33358	2.26218	1.00382	0.322974	1.21519	1.77875	-0.391435	0.390404	1.03584	1.05031	1.36562	2.68669	-0.274097	-0.176888	1.61202	-0.103986	0.222398	1.66327	1.22282	0.109064
AT1G51670	no	3.4	6.76	4.58	0.64	3.8	2.95	4.00157	6.99705	5.14284	NA	1.03	0.738641	0.075157	2.43228	2.87175	2.55574	-0.274112	3.75324	2.04876	4.04301	-0.810731	1.86755	0.8	0.34	NA	NA	NA	NA	NA	NA	NA	NA	NA	NA	NA	NA	NA	NA	NA	NA	NA	NA	NA	NA	NA	NA	NA	NA
AT1G52720	yes	1.26	1.2	0.42	0.45	1.08	1.01	0.35018	3.1278	-0.243163	0.504801	0.18	-0.0429656	0.46583	1.00415	0.186754	-1.02401	0.138699	0.556194	-0.0644027	-0.311616	-0.361617	-1.15826	0.14	-0.31	-0.170245	-0.518632	-0.295843	-0.18558	0.204433	0.267833	-0.311789	0.149452	-0.261633	-0.0481051	0.256291	0.0974722	0.0682693	0.0375021	0.0240982	-0.585639	0.0573703	-0.00162776	-1.45313	-1.48645	-0.00799437	1.60079	1.65596	1.99394
AT1G53110	yes	1.26	1.53	0.91	0.06	1.18	1.23	1.01662	3.05735	2.01455	-0.00560756	0.37	0.00301027	0.281238	0.656445	0.861965	0.639694	0.130646	0.986778	0.101995	0.799882	0.166067	0.714039	-0.23	-0.15	0.411551	1.75235	NA	NA	NA	NA	NA	NA	NA	NA	NA	NA	NA	NA	1.00781	NA	0.220966	-0.124992	-1.02954	-0.133258	-0.00340325	1.20905	0.339901	1.0463
AT1G53440	yes	1.84	1.58	1.27	-0.01	1.06	0.87	2.06401	5.14437	2.43623	2.12504	0.81	-0.559399	0.314345	0.699034	1.39572	0.412533	0.239579	2.05326	0.796649	1.10447	-0.450798	0.345149	-0.03	0.06	0.972932	1.3366	1.40731	1.68713	0.940654	1.00456	0.703973	-0.067161	0.714876	0.523881	0.10658	0.0622781	0.847007	0.00259263	2.31819	1.18731	-1.14749	-1.1326	-0.696091	0.378777	-0.381671	0.240262	-0.136389	-0.238097
AT1G54100	no	1.55	2.38	2.39	2.53	2.79	2.61	-0.0155011	-0.0523807	2.09616	-0.321945	0.19	-0.147084	-0.0241699	0.529394	0.874849	0.368666	-0.234108	0.0279307	-0.0643097	-0.185153	-0.162348	-0.218411	-0.08	-0.09	NA	NA	-0.224556	-0.35894	0.0655707	-0.0433857	-0.428778	0.206883	-0.386577	0.20578	0.0639364	0.836192	-0.117366	-0.0775644	0.256125	1.01388	-0.836021	-1.2339	-1.53768	-1.07102	-0.717508	-0.173143	0.133146	1.00441
AT1G55110	yes	1.21	1.36	0.77	0.41	-0.27	0.07	0.751214	0.820663	2.81856	-0.319621	1.01	0.277269	0.0443985	0.478241	0.576385	0.578864	-0.0639727	0.666272	-0.0995892	0.722179	-0.417145	0.101667	0.04	0.03	0.200001	0.118183	0.145781	-0.254007	0.156328	1.24424	0.124253	0.462694	0.0392067	0.675076	0.0494614	0.165555	0.122514	0.0201981	1.35387	1.06284	-0.036116	0.624214	0.684183	NA	-0.384571	0.42845	0.860571	0.0425166
AT1G56060	yes	5.76	8.16	9.49	2.4	5.56	7.82	10.1154	10.1665	8.67712	3.59448	1.79	1.65103	1.5705	3.65339	3.54652	4.799	0.0367194	4.56733	1.56961	4.86866	0.229005	2.03258	0.39	0.49	4.86038	5.06072	4.88344	4.36569	8.328	7.39159	1.76025	0.79968	1.8913	2.83671	-0.767787	0.233279	1.01372	1.238	5.08688	6.39162	0.080559	-0.0777214	1.36875	-0.403081	-0.210446	2.47527	2.45206	-0.415354
AT1G56520	yes	1.52	2.08	0.88	0.14	1.24	1.32	2.4161	5.25627	2.61129	0.728092	-0.13	0.359142	0.215953	0.566177	1.33704	1.04029	0.0655628	2.05153	0.663764	1.83511	0.397309	1.10749	0.24	0.17	0.554391	1.09048	NA	NA	1.55942	-0.0138971	NA	NA	NA	NA	NA	NA	NA	NA	NA	NA	-0.00346946	0.430416	0.66859	0.147243	-0.364319	0.499146	0.769326	-0.123297
AT1G56540	yes	1.82	2.89	2.2	-0.06	1.64	2.64	3.91487	4.66232	4.20281	NA	0.21	0.72964	0.320058	0.659413	1.96129	2.23141	0.0583728	1.49279	0.828746	2.81688	-0.532155	1.11234	0.06	0.02	1.43818	1.92492	NA	NA	2.64237	1.04644	NA	NA	NA	NA	NA	NA	NA	NA	NA	NA	NA	NA	NA	NA	NA	NA	NA	NA
AT1G57630	yes	3.49	7.38	9.32	1.17	3.78	6.92	9.44141	9.86126	10.7489	0.918294	2.36	1.35884	0.23657	1.99767	3.00319	4.09479	0.0875878	2.8033	1.26091	4.32279	-0.0232426	1.55041	0.52	0.42	1.9799	2.45676	1.16638	1.04993	5.45904	7.3607	1.68662	3.56473	1.79056	5.22706	-0.278867	1.84682	0.814912	2.84881	6.49761	3.29889	NA	NA	NA	-1.0576	NA	NA	NA	NA
AT1G59620	yes	1.1	1.21	0.52	0.46	0.79	0.92	1.42416	3.08627	2.07737	0.672727	0.08	0.328458	-0.0126808	0.199385	0.889404	0.671475	0.0118012	0.63765	0.438734	0.975967	0.0186547	0.400007	0.09	0.02	1.96712	2.3819	NA	NA	0.819473	0.73609	0.104553	-0.659202	0.104639	-0.500494	-0.0788732	-0.462101	0.194346	-0.436235	NA	1.1783	0.0177299	1.1647	0.976332	0.130236	-0.612396	0.992757	1.86753	0.798233
AT1G60190	yes	2.35	3.66	1.06	-0.79	0.5	-0.74	1.41424	1.27411	1.11588	NA	0.26	0.958324	0.651072	0.892304	2.39869	0.686102	0.168815	1.32869	0.618029	0.134228	-0.555262	-0.794667	0.92	0.08	NA	NA	NA	NA	NA	NA	-0.35073	-0.0162503	0.203544	-0.00523536	0.145893	-0.026299	0.11172	-0.0240373	NA	NA	0.157827	0.159134	7.02206	-2.3599	0.27269	7.88944	8.17418	0.348426
AT1G61140	yes	1.45	3.12	2.4	0.2	0.87	1.35	1.59129	3.58232	4.64124	0.745195	0.4	0.370057	0.27587	1.16461	1.34469	1.46179	0.0787101	2.01297	0.339804	1.79721	0.0248372	0.979464	0.1	-0.02	0.782445	0.687859	0.903507	0.927737	1.20413	1.02648	0.596864	1.05144	0.668953	1.56344	-0.440272	0.310417	0.380293	1.14905	0.618233	1.27665	NA	NA	NA	0.0559059	0.10701	0.349837	0.108679	0.00561482
AT1G61340	yes	2.82	4.05	4.48	0.6	1.26	2.06	7.41722	7.70933	4.04951	5.3318	1.68	1.15118	1.01807	2.42256	3.37389	2.53869	0.419078	4.11095	2.11308	3.92424	-0.334452	1.02953	1.16	0.29	5.4971	5.46656	5.50659	1.91357	5.37544	1.95693	0.728443	1.59476	1.19519	2.44554	-0.934207	1.3123	0.856249	0.242673	2.86664	4.92776	0.0515959	2.94335	8.90108	-1.65434	1.5203	6.97875	6.7988	0.535712
AT1G61800	yes	4.17	8.53	8.76	0.27	4.15	5.29	3.52395	4.41166	7.54486	0.593744	2.95	1.42204	2.37219	4.65879	2.69958	4.24186	0.242632	5.26799	0.725034	4.65994	0.5894	1.97745	-0.63	0.18	0.361753	0.329607	0.494204	0.646074	-2.23395	0.513975	0.354988	-1.1874	0.172263	2.0571	0.161625	-0.152015	-0.0104045	2.60268	-0.45426	3.76101	0	-1.59793	3.32699	-1.16469	NA	NA	NA	NA
AT1G61890	yes	3.62	3.57	2.42	0.26	0.29	-0.45	1.69708	2.13016	-0.863232	0.285452	1.15	0.133861	0.800875	1.29597	0.655999	-1.01562	0.0654879	0.63843	0.200985	-0.404024	-0.427604	-0.849143	0.33	-0.29	1.48737	1.57331	1.75489	-0.221974	0.577637	-0.547752	-0.355444	-0.402089	0.152923	-0.582697	-0.569853	0.498733	0.124309	-0.374036	-0.619413	1.24343	-1.1158	-0.180964	0.981299	-1.06992	-0.968105	2.56858	2.98642	1.00309
AT1G62440	no	3.57	3.87	3.42	1.31	2.93	4.43	NA	NA	NA	NA	0.25	NA	1.06326	0.571508	2.0985	0.113701	-0.204801	-0.614797	0.890465	0.316471	-0.678901	-0.780368	0.18	0.57	0.302457	-1.06121	NA	NA	NA	NA	NA	NA	NA	NA	NA	NA	NA	NA	NA	NA	NA	NA	NA	NA	NA	NA	NA	NA
AT1G63530	yes	4.1	4.64	2.2	2.61	4.05	5.4	1.46332	NA	NA	NA	-0.43	0.00761948	0.601418	0.0872836	1.44643	1.41724	0.193292	0.766107	0.356722	1.40947	-0.297012	0.873256	-0.24	0.21	NA	NA	1.1001	2.83992	1.8333	1.28799	NA	NA	NA	NA	NA	NA	NA	NA	NA	NA	NA	NA	NA	NA	NA	NA	NA	NA
AT1G63720	yes	2.93	4.8	5.19	0.07	2.05	3.39	4.12291	6.66035	7.87258	2.03308	2.19	0.665411	0.698928	2.10328	2.96018	3.14813	0.0762722	2.98066	0.90312	3.56326	-0.498388	1.12186	0.38	0.1	4.3353	4.34364	1.74016	1.57607	3.77838	3.49572	1.72952	2.03605	1.65441	3.05316	0.130736	0.885928	1.47951	1.88221	2.24302	4.97843	-0.353396	-0.324455	0.782869	-1.08927	-0.769651	1.7652	1.58425	0.362723
AT1G63820	yes	4.04	6.35	3.28	0.26	4.38	2.9	6.31979	6.92665	4.17465	NA	1.15	1.59048	1.65579	1.59487	3.54824	3.47482	0.607086	3.13432	1.81962	4.60325	0.00503039	2.56317	0.07	-0.16	0.662289	0.613851	0.465795	0.235067	NA	NA	NA	NA	NA	NA	NA	NA	NA	NA	NA	NA	NA	NA	NA	NA	NA	NA	NA	NA
AT1G63830	yes	2.06	2.44	1.29	0.07	1.37	1.71	1.71365	3.83377	1.94126	1.02574	0.71	0.31646	0.757555	1.57153	1.45287	1.32151	0.0984847	2.24271	0.442391	1.81829	-0.409303	0.767368	-0.04	0.07	1.25521	1.22211	0.806704	1.11423	1.26446	1.47909	0.476379	0.399798	0.622489	1.15489	-0.190707	0.434841	0.220478	0.584742	1.63819	1.71916	-0.684066	-0.751863	-0.276777	0.155548	-0.578406	1.02265	0.378325	-0.426178
AT1G63840	yes	2.49	4.2	4.47	0.58	1.7	2.99	1.35732	3.09623	4.87524	1.23406	1	0.941748	0.24036	1.49722	1.8358	2.87877	0.214958	2.30563	-0.0502671	2.94871	0.192556	0.434003	0.46	-0.32	-0.341155	-0.509823	-1.17273	-0.333065	0.44681	1.01854	0.723204	2.42353	0.545216	2.47122	0.135396	1.16517	0.202891	1.54125	1.02568	3.60904	0.60799	0.344724	0.266949	-0.705524	0.519088	0.920058	0.450061	1.05168
AT1G64060	yes	1.4	2.64	1.52	0.05	0.5	0.99	0.257993	1.40594	0.141598	0.376618	0.15	1.05439	0.175385	0.721621	1.08037	1.29069	0.0206083	0.653675	0.18152	0.776478	-0.0238656	-0.313502	0.14	-0.07	0.667137	0.433392	1.02249	0.92729	NA	NA	0.72029	0.570765	-0.179935	1.48661	-0.426747	0.55561	0.160857	1.32116	1.83369	0.895346	-0.0135485	-0.573838	0.463931	-0.453369	-0.256676	0.890831	0.744972	1.00904
AT1G64280	yes	1.16	1.77	1.32	0.02	0.56	0.92	1.38341	3.03009	2.33592	1.18029	0.21	0.0514056	0.199434	0.642307	1.30023	0.928201	0.0807318	1.08842	0.473852	1.34742	-0.23063	0.627557	0.13	0.07	1.35351	1.35514	1.27557	1.99111	1.24336	1.52145	1.0464	0.3078	1.12461	0.599733	0.105559	0.0138461	0.724131	0.210491	1.75469	1.02232	-0.596706	-0.203719	0.196694	0.143454	-0.328263	0.401268	0.396003	0.299443
AT1G64610	yes	2.03	3.83	3.63	0.53	1.26	1.78	3.36092	4.36739	3.87523	2.81344	1.24	0.60559	0.272329	1.45625	1.9198	1.93609	0.0817574	2.47561	0.957941	2.86501	0.0545139	0.748769	0.46	0.31	3.23646	3.40385	1.97686	1.35584	3.89003	3.2183	2.058	0.93203	2.5616	3.17127	-0.398828	0.581234	2.52113	2.40599	2.43996	2.16033	-0.932886	0.445152	0.794397	-0.759988	-0.847989	0.479922	1.75246	0.185568
AT1G64980	yes	1.58	0.74	0.06	0.56	0.26	0.34	0.62925	0.23608	-1.12563	0.446893	-0.33	0.231921	0.111959	0.183483	0.694551	0.163373	-0.0644274	0.479632	0.307443	0.559045	-0.227839	0.217598	-0.08	0	1.00685	1.02618	2.55595	1.85951	0.989536	-0.270896	0.470336	-0.404333	0.428486	0.257625	-0.574186	0.218734	-0.019082	-0.702992	-0.889626	1.1171	-0.547286	0.322025	0.750493	0.204694	-0.0482172	0.385979	0.505455	0.0908771
AT1G65240	yes	2.83	4.47	3.43	0.31	2.61	4.85	-0.00142982	2.28858	1.81779	1.55858	0.06	1.03003	0.408706	2.2736	2.73504	3.68874	-0.128144	2.21489	0.629975	3.35042	-0.109125	0.247362	0.27	0.31	NA	NA	2.97737	3.216	2.1687	3.21926	0.122495	0.408557	0.0972958	1.91107	-0.282936	-0.209358	-0.237926	1.56588	2.94617	1.67174	NA	NA	NA	NA	NA	NA	NA	NA
AT1G67060	yes	2.2	2.8	2.44	0.39	1.3	1.82	2.07004	3.92376	3.85975	0.5756	0.5	0.240572	0.310763	1.41539	2.23273	2.30831	-0.0966129	2.28405	0.942061	2.64386	-0.0742659	0.830255	0.17	0.23	1.5315	1.73587	3.90503	4.29836	1.77135	1.50754	1.41682	1.53181	1.37952	3.27805	-0.597521	0.579054	0.923208	1.83137	1.40619	1.71257	-0.50804	0.0778848	0.0286488	NA	-0.576236	0.433625	0.311636	-0.0200071
AT1G67530	yes	1.6	0.84	0.12	0.36	0.12	0.43	1.35093	1.43028	0.23194	NA	0.72	-6.77e-05	0.285573	0.504168	1.62932	0.669874	-0.0586911	1.05065	0.661087	1.09879	-0.207677	-0.540819	0.28	0.3	2.02874	2.09619	1.84772	1.57531	1.79597	0.631803	1.38698	0.0387596	0.915685	0.476343	-0.445327	-0.443458	0.326678	0.274286	0.967607	0.982404	NA	NA	NA	NA	-0.141164	-0.234985	0.0698224	0.0505598
AT1G67970	yes	2	3.29	1.69	0.77	2.46	2.09	2.4572	4.62981	3.00431	4.38277	0.79	0.615595	0.544471	0.734124	1.53762	1.01521	0.213553	1.38825	0.71414	1.61805	0.182695	0.829171	-0.01	0	1.5757	2.11613	0.180426	-0.335983	2.03926	1.41971	1.90084	0.452946	1.71673	0.910897	-0.376644	0.23461	1.8752	0.446829	2.558	1.844	-0.123296	-4.44e-16	3.29311	0.240505	-1.14939	1.48411	1.42307	1.05415
AT1G68340	yes	1.9	2.71	2.07	-0.2	0.33	0.85	1.41238	2.46506	2.03692	NA	0.9	0.0368281	0.568457	1.23254	0.510475	0.532136	0.0282594	1.2081	0.125191	1.27183	0.155795	0.172039	0.29	0.14	0.576915	0.862519	2.21747	2.32451	0.846425	1.66179	0.914788	0.635375	1.42116	1.33504	-0.375582	0.647138	0.863378	0.569437	NA	NA	NA	NA	NA	-0.331374	NA	NA	NA	NA
AT1G68410	yes	1.96	1.75	1.44	0.85	0.47	0.79	1.46768	1.46674	2.43801	0.958614	-0.04	-0.0568373	0.184081	0.83433	1.07111	0.961558	-0.175472	1.5235	0.272082	1.03714	-0.087046	0.321684	0.12	0.1	0.322699	0.491761	1.03119	1.63237	0.768453	-0.178522	0.408493	0.490697	0.321231	1.08507	-0.819202	0.482686	-0.470604	-0.370145	-0.622195	2.63054	-0.834674	0.174866	0.282021	0.0554026	0.0831865	-0.50032	0.190363	0.051583
AT1G68450	yes	5.08	4.36	3.06	3.91	2.29	3.27	NA	NA	NA	NA	NA	NA	1.12375	0.703077	1.42138	1.2218	-0.251857	0.931749	-0.284994	2.09806	NA	NA	0.56	0.04	1.94006	1.84244	4.59406	4.8745	3.01985	2.35635	NA	NA	NA	NA	NA	NA	NA	NA	0.412375	NA	NA	NA	NA	NA	NA	NA	NA	NA
AT1G68690	yes	2.6	3.18	2.5	0.53	1.6	2.75	2.38031	3.78335	6.36306	NA	0.49	0.569178	0.733812	1.5728	2.95664	3.1396	0.0810652	2.13908	1.25235	3.28876	0.10612	0.837193	0.34	0.74	3.85542	4.367	5.58634	5.89822	4.40964	4.25424	2.14405	0.645535	2.53245	3.26938	0.0398557	0.05333	1.2242	2.74643	NA	3.21428	NA	NA	NA	NA	NA	NA	NA	NA
AT1G69270	yes	1.84	2.54	2.76	0.29	1.25	2.85	2.07509	3.55943	3.71785	2.08315	0.37	-0.00159012	-0.0613033	0.396528	1.61071	1.41818	0.09663	1.3757	0.657029	1.78473	-0.13316	0.819265	0.16	0.21	2.03881	2.08445	1.0554	0.558666	2.21567	1.34755	2.03661	1.40453	2.09575	2.54942	-0.0278191	0.822453	1.39501	0.559675	1.18973	2.67806	-0.934687	1.31646	1.2853	-0.776079	-1.17971	2.87949	3.79043	0.399638
AT1G69430	yes	2.63	2.49	0.85	-0.24	1.63	1.71	3.34864	2.78042	3.46133	NA	-0.28	1.12472	0.0790625	0.299587	1.53717	0.604199	0.0311316	1.11279	0.24772	0.783155	-0.0615384	0.522831	0.4	-0.04	NA	NA	NA	NA	NA	NA	NA	NA	NA	NA	NA	NA	NA	NA	NA	NA	NA	NA	NA	NA	NA	NA	NA	NA
AT1G69840	yes	2.37	3.28	3.37	0.47	2.64	3.94	3.9427	6.58142	5.00033	2.37702	0.77	0.187451	0.546793	1.40921	3.32874	2.54029	0.0739269	2.35664	1.53938	3.307	-0.0565325	1.02316	0.17	0.09	2.11782	2.31045	-0.201795	-0.421369	1.76937	1.93058	0.0815568	-0.00957996	0.0435981	0.734409	-0.085755	0.408245	0.00215213	0.450504	2.22941	1.33033	-1.33853	-0.62499	0.895983	-0.226912	-0.937254	0.378629	0.661508	0.134337
AT1G69960	yes	1.06	1.59	1.04	0.29	0.29	0.71	0.552778	1.43386	1.69343	0.145593	0.84	0.0925998	0.146331	0.372169	0.67704	0.620534	0.0675719	0.815076	0.0695456	0.914479	-0.226711	0.423166	-0.01	-0.09	0.226119	0.131496	0.653657	0.927519	0.351161	1.15031	0.593011	0.663955	0.640503	1.16979	0.070768	0.566753	0.349751	0.590616	1.18694	0.642275	-0.120808	-1.08505	-0.223437	NA	0.132571	-0.106709	-0.426143	-0.316728
AT1G71100	yes	1.69	3.28	3.26	0.16	0.44	0.78	1.81163	4.02761	3.70212	0.980451	1.67	0.24792	0.643716	1.66137	1.08568	0.94362	0.0569234	2.18902	0.306362	1.67686	0.421613	1.24728	0.13	0.29	1.17	1.04761	0.575565	1.43093	0.621414	1.21424	0.57483	0.983647	0.586862	1.95412	-0.0840581	0.746782	0.0563289	1.25791	0.839853	2.01818	-0.562106	0.125644	0.944683	-0.890027	-0.0419162	0.536858	0.0289699	0.479009
AT1G71170	yes	1.36	1.52	1.12	0.55	0.93	1.14	1.06326	2.55917	2.75302	0.654291	0.61	-0.330199	0.247646	0.67735	-0.130728	0.343499	-0.0138967	0.99719	-0.00322187	0.695221	0.526607	0.585684	0.01	0.17	NA	NA	-0.508934	-0.516217	0.110581	-0.229091	NA	NA	NA	NA	NA	NA	NA	NA	0.490677	0.343578	NA	NA	NA	NA	-0.297479	0.16101	-0.220406	0.0152644
AT1G71697	yes	1.8	2.29	1.89	0.31	0.29	1.46	0.535462	2.5298	3.18766	0.300009	0.5	0.341544	0.202747	0.99859	1.50974	1.48708	0.00173948	0.891074	0.474669	1.39375	-0.816271	0.319459	0.48	0.2	1.53414	1.35206	1.94381	2.17061	1.95522	2.97518	1.22339	2.57495	1.38059	2.84802	-0.458443	0.669712	0.829882	1.58212	2.10925	2.51198	-0.783518	-0.258737	0.312346	-0.60355	-0.920158	1.54697	1.87626	0.168641
AT1G72240	yes	3.05	3.85	4.4	1.57	4.28	5.03	6.65657	5.8158	4.006	4.0655	1.02	0.437385	0.942728	1.37771	1.65899	2.08642	0.503148	2.4218	0.957442	2.75778	0.189664	0.931383	-0.06	0.08	1.46524	1.4055	NA	NA	0.0897283	-1.72901	NA	NA	NA	NA	NA	NA	NA	NA	-1.39094	0.838679	NA	NA	NA	-0.821354	NA	NA	NA	NA
AT1G72520	yes	4.31	4.62	5.99	0.27	1.89	2.44	6.3918	6.70848	6.10123	3.28474	2.46	0.842662	2.28206	2.96497	3.42885	1.78478	0.392551	3.30384	1.87774	2.75889	-0.185543	0.182579	0.81	0.4	8.42102	8.65056	8.03425	7.63879	9.70604	8.36421	0.449368	1.93095	0.719226	4.70251	-0.245385	1.89294	0.760624	1.91842	NA	5.40205	NA	NA	NA	-1.45294	-2.78491	6.74143	6.56821	0.00106306
AT1G72950	yes	2.36	2.66	3.11	1.81	2.29	3.97	4.10346	5.39488	4.10089	0.545941	0.84	0.137453	0.0885281	0.914093	2.87996	3.22645	-0.0421917	2.11242	1.39671	3.73382	0.294136	0.898228	0.64	0.2	3.2832	3.94286	2.6052	0.0641577	2.39432	0.200353	NA	NA	NA	NA	NA	NA	NA	NA	NA	NA	NA	NA	NA	NA	NA	NA	NA	NA
AT1G73805	yes	3.5	5.32	5.56	3.32	6.61	7.66	6.12391	9.13449	7.88654	4.82093	0.57	0.514279	0.565996	1.51676	4.47578	3.34948	0.316441	2.84173	2.67697	4.73751	1.21732	1.91838	0.32	0.07	4.94282	5.10095	0.737329	-0.673211	5.80915	0.974741	0.386279	0.643762	0.679403	2.07769	-0.183366	0.22579	0.376516	1.46113	1.56103	2.45661	-0.147731	-0.0898796	0.970343	0.352754	-1.03816	2.52202	2.20034	0.197459
AT1G74100	yes	2.43	4.49	3.43	0.33	0.48	0.99	1.9229	4.08864	1.08528	0.383422	1.35	0.143416	1.08744	1.02265	1.41062	1.71561	0.285769	1.6928	0.696933	2.10915	0.521328	0.272209	0.2	0.14	0.162284	0.244151	-0.883665	-0.102147	-0.0507603	0.914651	0.158369	-0.350761	0.223252	1.25726	-0.258005	0.114063	0.263862	1.34479	1.52432	1.47651	0.474583	-0.464852	0.329613	-0.896808	-0.617701	1.50563	1.05161	0.82927
AT1G74360	yes	2.73	4.97	5.43	0.8	2.1	4.64	4.33352	6.2801	6.78962	1.22968	1.95	1.17252	0.669277	1.68606	3.40645	4.09916	0.0731779	2.47182	1.44157	4.69071	-0.581942	1.4578	0.67	0.55	4.77795	5.11565	2.8247	2.73729	5.52324	7.14853	1.94235	3.39696	2.1378	5.32255	-0.0865693	1.68977	1.17773	3.30211	4.92904	3.55857	NA	NA	NA	-0.374917	NA	NA	NA	NA
AT1G74380	no	1.15	1	0.29	0.08	0.56	0.67	0.401851	0.515102	0.436945	0.21236	0.3	-0.0899289	-0.0234794	0.362975	0.719268	0.294377	-0.002949	0.60334	0.194717	0.405814	-0.0746641	-0.191767	-0.11	0.03	NA	NA	1.28295	0.868864	0.284291	0.0392237	-0.41509	0.0581227	-0.422382	0.193098	-0.244822	0.116553	-0.328187	-0.140693	0.256073	0.561974	-0.692447	-0.587877	0.196548	NA	0.00648618	0.29402	-0.0234094	0.00160461
AT1G74440	yes	1.62	1.2	1.94	0.35	1.12	2.72	1.91473	2.99129	0.861068	2.29679	0.11	0.194185	0.332663	0.408982	1.92541	1.06935	0.176502	0.927447	0.852911	1.86738	-0.298478	0.980827	0.06	-0.16	3.81589	3.44846	2.75743	1.21048	2.93118	1.26882	0.448211	0.0254468	0.272771	0.423196	-0.281765	0.240656	0.183671	-0.386995	2.1677	1.33403	-1.61871	-1.97595	0.215814	0.420708	-1.15188	1.10081	0.664881	0.205246
AT1G74930	yes	4.88	3.3	1.5	0.27	0.77	-0.88	1.50025	1.90316	-3.41802	NA	1.16	-1.05867	1.60214	0.987954	-0.808745	-2.18671	-0.0809642	0.358322	-0.122161	-1.72288	0.271463	-0.809892	1.3	0.45	0.234768	0.385598	NA	NA	NA	NA	-0.607876	0.384678	0.492414	0.324433	0.0668959	0.42261	0.394584	0.114022	NA	NA	NA	NA	NA	0.846741	-1.03481	5.88484	6.08423	0.192795
AT1G75020	yes	1.6	2.15	1.75	0.81	1.22	1.53	3.20318	4.00802	2.80466	2.26904	0.81	0.111209	0.250866	0.853361	1.85303	0.87537	0.0113707	1.75976	1.24821	1.68592	0.0709865	0.460973	0.33	0.19	1.54343	1.6526	0.113173	-0.0966147	2.1287	0.849918	0.518894	0.349453	0.63579	1.01469	-0.0329057	0.0429814	0.133681	0.820009	1.17331	2.03986	-0.0992815	1.07288	1.72624	0.151849	-0.870176	0.323833	1.24434	-0.215512
AT1G75860	no	1.83	2.18	0.8	1.23	2.08	2.15	0.29941	2.49186	1.53389	0.380643	0.03	0.140182	0.100963	0.492287	0.953925	0.75289	0.0325798	0.790573	0.0989666	0.587765	-0.386696	0.42276	0.02	-0.06	0.236725	0.195541	0.0183895	0.277227	0.898356	0.911785	-0.131263	0.368891	-0.332018	0.360358	-0.193858	-0.0342741	-0.320311	-0.021012	NA	1.48731	0.131145	-0.0575529	1.90904	-0.296324	0.0293405	1.31245	0.922142	-0.0691558
AT1G76040	yes	2.56	4.08	4.22	0.4	2.11	3.28	2.76297	5.53059	7.07555	1.68612	0.37	0.525584	0.50741	1.80134	2.81193	3.25085	0.161192	2.55504	0.841931	3.56744	0.329362	1.67913	0.18	0.02	1.73623	2.12534	0.427079	0.152747	1.64532	1.53098	1.51179	0.88274	1.36246	2.22814	-0.377904	1.25775	1.03738	0.853302	3.83824	NA	NA	NA	NA	-1.13287	-0.176631	2.54775	2.03846	0.739809
AT1G76070	yes	2.5	4.22	4.35	0.03	0.51	1.24	4.7398	4.38336	3.94303	1.82435	0.99	-0.229831	1.13556	2.39665	2.05027	1.47245	0.283189	2.79443	0.913337	1.7851	-0.457612	0.0149165	0.35	0.24	2.97623	3.08769	1.77158	2.24657	3.54212	3.51835	1.52312	2.79709	1.75943	3.81244	-0.577868	1.30394	0.867792	1.88852	2.86197	4.20376	NA	NA	NA	-0.748418	NA	NA	NA	NA
AT1G76210	yes	7.27	5.2	2.98	5.07	5.35	5.66	6.56317	8.75187	2.21167	NA	NA	NA	1.29839	2.08335	3.74009	1.09781	-0.0214542	2.2405	1.68028	3.42116	NA	NA	0.07	1.01	NA	NA	NA	NA	NA	NA	NA	NA	NA	NA	NA	NA	NA	NA	NA	NA	NA	NA	NA	NA	NA	NA	NA	NA
AT1G76360	yes	1.37	1.68	1.43	0	0.77	0.99	2.64298	3.03271	3.10364	2.15454	0.15	0.147944	0.467366	0.404097	0.992388	0.332317	0.0873638	1.14986	0.461026	0.644644	0.160988	0.488023	-0.04	0.19	2.17133	2.38019	1.18051	0.838658	2.16759	0.897187	0.386125	1.09011	0.271915	1.1118	-0.0130332	0.400578	0.465146	-0.234902	0.784511	0.471536	-0.654014	0.268058	1.15403	0.219266	-0.867888	0.616183	1.26702	-0.233671
AT1G76390	no	1.22	3.12	2.67	0.29	0.74	1.47	0.345486	1.95284	3.27066	0.376624	0.17	0.267337	0.0441021	0.936729	0.797892	0.866589	-0.00196119	0.813691	0.067723	0.529094	-0.392552	0.0856142	0.29	-0.13	0.0537315	0.19958	0.563981	0.947946	-0.154897	1.23441	0.32709	2.09112	0.33569	2.385	-0.165071	0.538753	0.23435	1.2405	1.21099	0.552047	NA	NA	NA	-0.944771	-0.0599767	0.661595	0.567166	0.0312157
AT1G76600	yes	3.19	5.39	4.43	0.6	1.79	3.48	5.89692	7.5334	6.72579	3.34524	1.57	0.939889	0.725036	2.35541	2.77932	2.71015	-0.0416233	3.26345	1.4918	3.26198	-0.285785	1.30099	1.09	0.74	3.68413	3.58371	0.762393	0.809912	5.30024	4.81295	1.49199	2.32512	1.84535	2.8678	-0.452032	0.88232	0.812697	1.36228	2.98055	7.64104	0.481245	2.24921	3.75647	0.753607	-0.772521	1.22912	1.59623	-0.720851
AT1G76650	yes	3.42	5.3	5.05	1.75	2.53	4.29	7.38313	8.27123	4.87679	6.16382	1.77	1.48474	0.611446	2.12687	3.59505	2.39957	-0.356504	3.5513	2.19861	3.89033	-0.10157	0.116988	1.57	0.84	1.9096	2.24334	2.54154	1.31786	3.28034	0.710865	0.884348	1.97884	1.10294	2.99525	-0.831312	1.66787	0.533029	0.730848	2.28561	6.25293	1.2752	4.53568	8.22866	-0.739794	-1.2673	2.99656	4.4873	0.257068
AT1G77390	yes	1.58	1.95	1.8	0.85	1.6	2.01	1.1542	1.98167	1.35191	NA	-1.99	0.387061	-0.050533	0.617917	2.08621	2.01471	-0.56222	0.836558	0.510545	1.97122	-0.536912	0.850621	0.51	0.88	NA	NA	1.79118	2.05365	1.67386	0.0176074	0.551335	0.141946	0.439862	0.336159	-0.253972	-0.0613927	0.104968	0.0986248	NA	NA	NA	NA	NA	NA	NA	NA	NA	NA
AT1G77500	yes	1.97	2.84	3.43	-0.07	1.4	2.15	1.03942	4.92536	5.85165	-0.0236892	0.68	0.496759	0.320592	1.36937	2.06336	2.67066	0.115154	2.43561	0.554743	3.15355	-0.223747	1.34254	0.23	0.05	1.83482	1.93511	1.10936	1.75629	1.61283	2.19789	1.1948	1.47896	1.15732	2.14701	0.16186	0.157568	0.370348	0.864043	1.05558	2.55075	0.0915577	-0.0768574	2.91889	-0.864265	0.155148	1.59872	1.10159	0.455099
AT1G77890	yes	1.65	1.96	1.55	0.81	1.29	1.61	2.98797	3.4732	2.96105	1.68516	0.53	0.158912	0.460976	0.779105	2.00688	1.47215	0.117564	1.72515	0.851027	1.93983	-0.210298	0.430349	0.13	0.14	1.12528	1.55322	-0.448366	0.15866	2.19415	0.151363	NA	NA	NA	NA	NA	NA	NA	NA	0.940882	2.43725	NA	NA	NA	-0.34658	NA	NA	NA	NA
AT1G78280	yes	1.08	2.44	1.54	0.15	1.03	1.15	0.199597	1.87105	2.29768	0.11284	0.21	-0.00201885	0.152309	0.56196	1.30122	1.12246	-0.055427	0.666776	0.265272	1.16253	-0.476243	-0.0144633	0.11	-0.04	0.428532	0.542213	0.996704	0.831226	0.860442	0.534282	0.286599	0.718382	0.527412	0.933283	-0.348908	0.534939	0.289323	-0.0116332	0.476865	0.657743	-1.03634	-0.0911375	0.224954	-0.04435	-0.47938	0.0507157	0.428709	0.404136
AT1G78410	yes	4.28	6.55	6.42	0.42	3.84	4.24	7.29648	8.6529	8.49957	3.54427	1.48	0.640128	1.62811	2.61291	6.28983	4.2232	0.469464	3.48036	4.87711	5.54	0.834713	1.91261	0.93	0.66	5.2188	5.55309	4.88367	4.8937	7.97655	7.75655	2.51268	2.11079	2.82713	5.68154	0.141927	1.65282	2.7928	4.67991	6.26958	NA	NA	NA	NA	0.477881	NA	NA	NA	NA
AT1G80820	yes	5.98	8.38	7.48	0.93	1.33	4.99	8.25426	7.15835	8.14006	2.64646	2.46	1.51958	2.00002	3.95445	3.07357	3.46911	0.283121	3.98599	1.38556	4.05295	0.310092	0.79241	0.92	0.31	4.29216	5.1869	6.73858	7.46291	4.60786	5.79314	2.87479	1.73768	3.16277	5.1962	-0.612095	0.847442	2.08905	3.33701	6.24451	NA	NA	NA	NA	-1.15293	NA	NA	NA	NA
AT2G01150	yes	2.64	1.94	0.65	-0.13	0.67	1.13	0.563224	2.82883	-3.82448	0.804707	0.18	0.257363	0.775791	0.334325	1.04337	0.4782	0.366314	0.368703	-0.080766	0.671331	-0.342802	-0.025109	-0.32	-0.36	0.543187	1.05996	NA	NA	-0.370778	0.0496112	0.0893637	0.806159	-0.0887021	-0.866512	-0.00830618	-0.00272671	0.329902	-1.18502	0.950287	-0.464762	-0.0165204	0.140096	1.62447	-0.37548	1.29497	2.3687	1.44025	-0.40129
AT2G01450	yes	1.52	1.88	1.6	0.11	1.27	1.26	2.41287	4.31582	3.08646	1.46148	0.66	-0.116252	0.330782	1.22245	2.28209	0.913323	-0.0583568	1.70419	0.951819	1.8519	-0.129478	-0.157739	0.28	0.19	1.06702	1.16399	-0.305083	0.306388	1.10137	0.905854	0.508142	2.00035	0.407029	1.97544	-0.0312974	0.223976	0.113521	0.976686	NA	1.59238	-0.389865	0.113985	0.113539	-0.286495	-0.534532	0.395685	0.814463	0.542441
AT2G02860	yes	1.77	2.09	1.52	0.15	0.74	1.1	1.64533	3.04121	2.51346	0.747223	0.79	0.214215	0.341486	0.97035	1.48794	1.08597	0.136641	1.63895	0.521572	1.49795	-0.275268	0.1221	0.07	0.06	1.61261	1.44426	0.703929	0.885526	1.36396	1.29983	0.2191	0.965013	0.476852	1.64184	-0.225082	0.682219	-0.0580851	0.699748	1.39811	1.7124	-0.555932	-0.301153	0.460365	-0.32941	-0.152554	0.73556	0.649878	-0.0475132
AT2G03240	yes	1.46	2.33	0.9	0.1	0.65	0.68	0.697086	1.66665	-0.673465	0.517051	1	-0.0349033	0.229813	0.795015	1.19053	0.810145	0.0515472	0.788491	0.248736	0.804945	-0.288901	-0.274793	0.31	0.12	0.695375	0.859553	2.20022	0.957358	1.50039	1.00123	-0.127309	-0.116989	-0.463787	-0.0673142	-0.214127	0.00979826	-0.416845	0.300377	2.52383	NA	-0.713873	-0.0440777	0.620801	-0.051494	-0.712503	0.954469	1.22649	0.0113592
AT2G04305	yes	1.31	1.78	1.22	0.32	0.63	0.86	1.21858	2.3333	2.12444	0.378429	0.05	0.250551	0.128827	0.605977	1.31005	1.1297	-0.0114432	1.20625	0.568052	1.32251	-0.111489	0.402162	0.19	0.06	1.23468	1.46266	1.74529	2.49779	0.936424	0.41419	0.900455	1.08881	0.822667	2.08785	-0.899857	0.739802	-0.245925	0.972181	0.679133	1.92047	NA	NA	NA	0.00897961	-0.381964	0.357856	0.197454	0.291774
AT2G05940	yes	1.54	3.41	2.5	0.18	0.99	1.37	1.15238	4.03926	4.52332	0.713191	0.45	0.804669	0.497455	1.27286	1.46416	1.91798	0.225872	2.13597	0.328746	2.41718	0.261027	0.936151	0.21	-0.06	1.99512	1.84759	1.78614	0.63307	1.79602	0.851293	0.520255	1.50798	0.760417	2.03232	-0.141807	0.414641	0.615309	1.08541	1.68112	0.906909	-1.06218	-0.000813894	2.61535	0.416689	0.531302	0.497451	0.919109	0.276643
AT2G06050	yes	2.94	4.91	3.75	0.83	0.82	1.18	0.0948227	3.96277	2.85056	-0.688414	1.35	0.132155	0.808589	1.77766	-0.341115	-0.943649	0.101765	0.32073	-0.366347	-0.328743	-0.112943	-0.668292	0.19	-0.18	0.648203	0.85931	1.28744	1.22811	0.437476	0.767222	-0.00214454	0.11397	-0.0867356	0.393965	-0.0311623	0.231336	0.0818668	0.113694	1.6027	0.951684	-0.705176	-0.892725	-0.011012	-0.829973	-1.36469	3.27069	3.0213	2.80474
AT2G06530	yes	1.53	1.96	1.14	0.14	1.13	1.41	1.85276	3.03359	2.34921	1.10537	0.5	0.237964	0.382708	0.876401	1.21974	0.912727	-0.00873628	1.2873	0.399444	1.42464	0.183312	0.390405	0.07	0.04	0.847983	1.21975	0.547203	0.78651	1.25878	0.964483	-0.167776	0.535414	-0.0598879	0.957376	-0.0695305	0.441388	-0.035284	0.415183	1.02857	1.33589	-0.72259	-0.415291	0.684013	NA	-0.362335	0.0698505	0.45502	-0.0842812
AT2G11520	yes	1.24	2.25	1.71	0.29	1.11	1.59	1.63863	3.09037	3.35742	0.771417	0.75	0.456762	0.162746	0.907592	1.57381	1.65063	0.0220797	1.62485	0.515189	1.76742	-0.00165106	0.566665	0.15	-0.01	0.580324	0.870172	0.760225	0.976056	1.063	1.15393	0.428031	0.254561	0.294912	1.23701	-0.194225	0.241865	0.270352	0.897595	1.4406	1.39261	NA	NA	NA	-0.234077	-0.0547866	0.933935	0.567645	0.558393
AT2G12400	yes	1.6	1.53	-0.01	1.1	2.12	1.71	0.823941	0.698211	-1.61534	1.10137	-0.15	-0.713859	0.207145	-0.14073	0.89995	0.074724	-0.126441	0.163832	0.0842096	0.0330388	-0.688263	-0.0191651	-0.19	-0.12	0.196712	0.387626	NA	NA	0.619006	-0.155228	-0.318962	-1.63249	-0.134646	-1.43789	-0.206068	-0.787619	-0.114519	-0.838236	-0.732739	0.0456078	0.160287	-0.436018	0.917354	0.0108897	-0.292212	0.931048	1.02196	0.621688
AT2G13650	yes	1.57	2.44	1.86	0.4	0.54	1.14	1.0333	2.9375	3.34546	0.193423	0.46	-0.00963519	0.0706514	0.985045	1.22676	1.21756	0.0571386	1.31452	0.211957	1.60189	-0.344631	0.470053	0.19	-0.08	0.629353	0.490958	1.19739	1.21725	1.5175	2.26813	1.8032	0.17378	1.67088	0.927161	-0.0412088	0.172989	1.24647	0.44094	2.37703	1.43369	-0.297468	-0.210596	0.0505275	-0.226104	-0.182521	0.253642	-0.0283006	-0.383056
AT2G13790	no	1.74	2.88	3.45	0.16	1.42	3.21	1.87637	4.86765	4.6393	NA	1.03	0.544756	0.306373	1.06859	2.31265	2.29793	0.0654352	1.46771	0.673528	2.78115	-0.154605	1.0506	0.12	0.09	NA	NA	NA	NA	NA	NA	NA	NA	NA	NA	NA	NA	NA	NA	NA	NA	NA	NA	NA	NA	NA	NA	NA	NA
AT2G16870	yes	1.91	3.07	2.76	0.19	1.91	2.66	1.44414	5.03126	4.28963	NA	0.18	0.131452	0.206565	0.641332	2.04022	1.92841	0.174399	1.41614	0.661586	2.48924	0.0397437	1.1901	0.04	0	NA	NA	NA	NA	NA	NA	NA	NA	NA	NA	NA	NA	NA	NA	NA	NA	NA	NA	NA	NA	NA	NA	NA	NA
AT2G16900	yes	1.77	3.61	3.01	0.4	0.57	1.26	2.16142	2.754	3.38611	0.902058	1.25	0.937722	0.421351	1.19061	1.45868	1.81468	0.262416	2.20817	0.554528	2.10768	-0.418984	0.310364	0.33	0.08	1.34922	1.74185	1.3397	2.27951	1.0956	1.56411	0.498209	2.22778	0.622924	3.99175	-0.317784	1.13126	0.55428	3.47466	1.14632	2.11032	0.0933636	0.0677777	0.00158932	-0.513072	NA	NA	NA	NA
AT2G17440	yes	1.48	1.95	1.2	0.26	1.05	1.08	2.00015	2.68231	2.74486	1.57588	-0.13	-0.50999	0.263679	0.457545	1.10303	1.01142	0.138421	1.62946	0.278633	1.30099	-0.306071	0.075196	-0.06	0.06	0.491407	0.62819	0.357319	0.434283	0.676125	0.163265	0.947966	-0.332286	0.754142	1.14132	-0.411269	-0.0423225	0.338656	0.586687	0.455349	0.822857	-0.42324	-0.370754	0.30008	-0.220338	-0.449395	-0.26181	-0.124098	-0.272523
AT2G17480	yes	1.6	1.75	0.73	-0.03	1.09	1.27	1.61315	2.60744	0.102086	1.18021	-0.03	0.113298	0.297468	0.630019	0.984196	0.823056	0.0183445	0.410433	0.246747	0.557231	-0.349654	-0.353627	0.04	0.03	1.15879	1.17803	1.44996	1.0458	1.00144	0.88643	-0.0833949	0.22333	-0.0750958	1.04805	-0.0959906	0.441196	-0.264128	0.11494	NA	0.803719	-1.18181	-0.409311	1.8181	0.0296965	-0.292143	0.457964	0.15434	-0.321555
AT2G18090	yes	1.21	1.75	1.3	-0.02	0.2	0.82	1.14098	1.87945	1.75558	0.1811	0.54	0.320948	0.142059	0.73761	0.713602	0.413131	0.0169711	0.811561	0.116353	0.508879	-0.407127	-0.162346	0.23	-0.03	1.04618	1.15622	NA	NA	0.920796	0.836981	0.341255	1.29612	0.329061	1.28022	-0.147195	0.216999	0.132992	0.617559	1.24377	1.28618	-1.32813	-0.282555	0.657442	-0.663329	0.0672668	0.485208	0.714144	0.105432
AT2G18690	yes	2.87	4.8	5.38	0.78	3.19	5.5	6.79774	7.77214	9.56155	1.17145	1.18	1.03782	0.771143	2.2789	3.62454	4.05371	0.0462553	2.90411	1.69769	4.39686	-0.190948	1.31354	0.56	0.4	2.18901	2.36569	2.28005	2.42043	2.76719	2.82095	1.42579	2.83004	1.48085	4.11487	-0.345263	1.60898	0.94866	1.90609	3.57709	4.962	-0.580254	-0.678191	0.419499	-0.95775	-1.87788	1.78965	-0.0505484	0.462908
AT2G19710	yes	2.02	2.36	2.03	0.33	0.97	1.32	3.74025	3.61298	3.84734	2.53449	0.63	0.192637	0.367029	1.00269	1.85663	1.56189	0.248774	2.02246	0.62331	2.32558	-0.154976	0.70746	0.1	-0.1	2.46421	2.55749	1.22737	1.42218	2.04108	0.809643	0.28711	0.421896	0.29682	1.04824	-0.547199	-0.0104787	0.263245	1.10035	0.678196	2.03559	-0.392596	0.395567	1.05414	-0.0830137	-0.184674	0.551021	0.41778	-0.194494
AT2G20010	yes	1.33	3.21	2.54	0.35	0.97	1.83	0.087299	2.38247	3.35999	NA	0.65	0.354892	0.194041	0.856571	0.988205	1.20038	0.126347	0.959133	0.24311	1.28369	-0.187955	0.463601	0.08	-0.02	0.455475	0.553079	1.09998	1.9959	0.772966	2.14397	1.25794	1.958	1.16006	2.45431	0.11754	0.732522	0.733388	1.71461	1.4476	NA	NA	NA	NA	-0.312136	0.0492581	0.408146	0.182729	0.397228
AT2G20142	yes	4.16	4.81	5.2	1.49	5.21	7.09	8.77448	10.5226	8.76278	4.49863	1.08	0.836141	0.820534	1.49248	4.71574	3.95756	0.218025	2.67279	2.75981	4.80273	0.28667	1.31674	0.31	0.1	4.1125	4.52024	1.02417	0.318758	3.90427	1.13664	0.888652	1.92163	0.536404	2.52436	-0.780938	1.0943	0.114296	0.561122	3.22704	3.60119	NA	NA	NA	0.101513	NA	NA	NA	NA
AT2G20150	no	4.45	4.19	3.77	0.91	4.03	4.29	6.11411	7.98372	6.74334	NA	NA	NA	0.682682	1.80437	5.62474	4.20812	-0.261507	3.47077	3.40598	4.9924	0.106347	1.75706	0.76	0.53	NA	NA	NA	NA	NA	NA	NA	NA	NA	NA	NA	NA	NA	NA	NA	NA	NA	NA	NA	NA	NA	NA	NA	NA
AT2G20900	yes	1.76	2.58	1.97	0.56	0.85	1.4	1.7028	2.28387	2.02552	0.0399954	0.81	0.171137	0.290038	0.673839	0.873978	0.831626	0.0967114	1.62437	0.321535	1.37892	-0.0256708	0.382284	0.02	0.03	1.18533	1.16106	0.356793	1.02996	1.14845	1.51261	0.981612	1.23581	1.37458	2.20216	-0.0952283	0.659447	1.04347	1.48203	1.56401	1.14194	-0.154564	-0.207852	-0.274603	NA	-0.142742	0.171981	0.0839558	-0.152708
AT2G21120	yes	1.41	1.77	1.38	0.1	0.57	1.03	2.08227	2.98158	2.03631	0.925895	0.6	0.0536406	0.164382	0.685874	1.23899	0.77773	0.035112	1.52893	0.607739	1.42588	-0.186251	0.195167	0.14	0.11	1.76636	1.75307	1.30468	1.17745	1.93542	1.03575	0.262062	0.118777	0.304853	0.577171	-0.451152	0.119379	0.0622854	0.282813	1.0223	1.24663	-0.363257	0.396014	0.575333	NA	-0.144206	0.135979	0.76291	0.0564516
AT2G22300	yes	1.65	1.79	0.99	0.1	0.87	0.96	2.11641	3.73048	2.0382	1.34137	0.64	0.0427386	0.55896	0.953057	1.90187	1.1312	0.0769847	1.66508	0.853566	1.73626	-0.0831197	-0.0288972	0.11	0.19	1.3957	1.78946	0.677843	0.0689357	2.34977	1.28933	0.88953	-0.134805	0.805024	0.935025	0.121413	0.353814	0.354096	0.0447739	1.6033	2.13325	-1.15793	-0.532614	-0.479378	0.417655	-1.34338	0.232995	0.398605	0.0734367
AT2G22500	yes	3.09	4.08	3.46	0.41	1.9	2.7	4.83163	4.7325	1.56619	2.7127	1.66	0.900948	1.19316	1.75543	2.41956	2.40964	0.321334	2.39904	1.03954	3.05429	-0.072026	0.397628	0.08	0	2.46931	2.6208	3.76481	3.54232	3.07723	2.84667	0.388097	1.7804	0.343594	2.40359	-0.234468	1.10458	0.126216	0.947617	2.91627	4.11642	-0.670973	0.0970724	4.74498	-0.571387	0.95886	3.919	3.38001	0.00154541
AT2G24330	yes	1.17	1.78	0.83	0.32	0.75	0.82	0.463168	1.29311	1.70044	0.192372	0.3	0.0424685	-0.0899421	0.139549	0.734479	0.735163	-0.0143121	0.510289	-0.0364538	0.890229	-0.0789193	0.146793	0.14	0.12	0.279553	0.311381	0.0943894	-0.198726	NA	NA	-0.31682	0.0247866	-0.0991778	0.0897623	-0.397545	-0.239591	-0.201092	0.288787	NA	0.521682	-0.480956	-0.360351	1.19488	NA	0.0403425	-0.244469	0.063137	-0.141889
AT2G24550	yes	2.92	3.03	2.76	2.67	2.35	3.61	0.487478	3.01128	2.84814	0.228175	0.39	0.281955	-0.483207	0.453585	1.97803	-0.218164	-0.79338	-0.318332	1.5157	0.254864	0.758953	0.0745697	0.79	0.94	0.7682	0.960193	2.18356	1.60602	2.26232	1.47343	0.323219	1.20062	0.410061	1.89873	-0.311372	1.04269	-0.159708	0.10893	0.896857	1.07465	0.788506	3.31025	0.626641	0.605905	-1.33184	0.355375	2.82308	0.890572
AT2G24850	yes	6.21	7.9	11.22	1.47	0.75	4.17	3.10597	7.62545	10.828	-0.353525	1.3	-0.0680307	0.307747	3.14808	3.02976	1.38743	0.0744341	2.27281	1.01955	2.83052	0.595829	1.25189	1.09	-0.56	NA	NA	NA	NA	0.177497	0.927719	1.11502	1.99725	1.04915	2.88698	0.0192292	0.736717	0.913591	1.85437	5.69792	NA	NA	NA	NA	-1.89912	-2.81294	2.92105	-0.852871	6.64363
AT2G26300	yes	1.25	2.13	1.6	0.56	1.34	1.82	1.27274	2.38219	2.83658	0.612193	-0.35	-0.237344	0.0121095	0.595587	1.27447	0.944673	-0.111677	1.17675	0.477579	1.31371	-0.191032	0.0854064	0.14	0.19	NA	NA	-0.0903636	-0.795378	0.857842	0.687946	0.337203	0.595015	0.015933	1.56236	0.0608361	0.588571	-0.167813	0.656957	0.87994	1.75119	-0.816552	-0.336418	-0.619148	-0.208202	-0.248989	0.299083	0.582979	0.132739
AT2G26530	yes	2.84	3.33	3.06	0.83	0.98	1.55	5.81113	6.07854	2.41844	5.2921	2.11	0.792365	1.16958	1.68589	2.22098	0.65602	0.264814	2.19043	1.6945	1.61818	-0.256149	-0.136506	0.68	0.49	4.59428	4.94659	1.95368	1.25662	5.1228	3.82024	0.994435	1.47742	1.28826	2.91226	-0.0392387	1.17359	0.562683	1.68575	5.55168	5.29389	1.44317	3.18996	2.10269	0.301935	-0.858978	3.79524	4.48598	1.17037
AT2G27310	yes	3.03	4.39	4.27	-0.31	0.28	1.13	3.13825	4.45171	2.42402	0.281367	1.5	0.271347	1.39318	1.93447	1.6307	0.187712	-0.0527648	1.66455	1.20307	1.68773	0.228063	0.181652	0.92	0.92	2.41731	2.91865	2.26012	1.87131	2.55917	2.33918	1.42934	0.508699	1.81836	1.2841	-0.39826	0.248985	1.59067	1.3749	2.41029	2.16751	NA	NA	NA	-0.0934158	-0.653414	0.929857	1.05943	0.137466
AT2G27830	yes	1.65	1.29	1.38	1.23	0.78	1.18	3.33914	3.0834	-3.43183	3.78698	0.58	-0.349609	-0.236992	-0.287745	1.38025	-0.429855	-0.454452	-0.178147	0.883108	-0.149184	-0.10848	-0.613136	0.46	0.82	1.01128	0.955033	-2.57927	-1.1068	1.6255	0.36732	0.418001	0.7502	0.571346	0.90528	0.456098	0.371251	-0.16975	0.0726733	1.78955	3.77544	1.13379	4.52459	0.273356	-0.260346	-1.5012	0.507863	3.94265	0.212767
AT2G28400	yes	3.61	5.62	6.62	0.63	3.02	4.52	3.6374	7.49181	7.31848	2.51167	0.48	0.522151	0.539845	1.915	2.88631	2.54586	-0.114081	2.54518	1.0026	2.75187	-0.248162	1.12561	0.42	0.14	3.14106	3.27023	1.23294	1.28531	3.10375	3.92801	1.81833	2.83745	2.09381	3.90696	-0.770223	1.84697	1.30332	0.985493	3.2252	4.15704	-0.103498	0.726715	1.35837	-1.2982	-0.238056	4.56381	4.43224	0.0528191
AT2G28570	yes	1.39	4.23	4.84	0.31	2.09	3.64	3.37986	6.39175	4.9418	NA	0.01	-0.354203	0.021606	0.394425	1.69219	1.73546	0.162483	1.34859	0.533119	2.09002	0.80534	1.61793	0.13	0.01	0.680772	0.404506	NA	NA	0.762476	1.73941	0.248826	-0.150191	0.154965	-0.309797	0.0397569	-0.406338	-0.0515124	0.342176	3.76261	0.479663	NA	NA	NA	-0.172851	NA	NA	NA	NA
AT2G30360	yes	2.23	4.22	3.71	0.7	0.96	2.23	0.671574	1.98275	1.65532	0.155597	1.33	0.217552	0.428837	1.09576	1.44254	0.12998	-0.0939871	0.100184	0.337139	0.678006	0.426871	-0.842749	0.64	0.31	0.323596	0.485883	1.48502	0.995522	0.809678	0.743645	0.231615	2.63641	0.276456	2.57423	-0.164113	1.54332	0.172979	1.04757	0.0530242	2.18418	-1.06719	0.0679539	0.689718	-1.65834	-1.15201	2.09863	3.02387	1.28424
AT2G31230	yes	1.7	2.94	1.35	0.05	0.46	0.53	2.34928	0.498039	-0.494678	-0.0145605	0.7	0.0104686	1.49784	1.4939	0.284912	-0.137469	0.361244	1.15055	0.30635	0.912515	1.10319	-0.0612419	-0.38	-0.56	2.25024	2.69123	0.425133	0.795379	1.79052	0.66831	0.647496	-0.215963	0.469168	-0.212135	0.421029	-0.103077	0.812801	0.133917	2.11815	1.74959	-0.310127	-1.20826	-0.396088	0.538674	0.627306	1.33699	-0.802632	-0.538952
AT2G31990	yes	2.15	2.53	2.63	1.02	2.43	2.49	4.07951	3.6887	3.1158	NA	0.77	0.301771	0.264471	0.96419	1.90506	1.71479	0.0814486	1.96368	0.809506	2.68608	-0.422874	0.3587	0.11	-0.29	3.66325	4.19458	1.89719	0.345751	3.46875	1.95987	NA	NA	NA	NA	NA	NA	NA	NA	NA	NA	NA	NA	NA	NA	NA	NA	NA	NA
AT2G32030	yes	3.63	3.53	5.9	0.97	1.73	3.26	9.3893	9.93897	4.33197	6.14177	1.86	0.571716	1.97662	2.19789	5.30881	3.55114	0.639043	3.60982	4.31526	4.84635	0.587982	1.28526	0.68	0.76	7.11578	7.47906	4.30293	2.78622	8.28501	5.91455	3.30768	1.26835	4.23066	3.40875	-1.23114	0.210741	2.61574	1.70611	NA	6.63225	NA	NA	NA	0.454275	NA	NA	NA	NA
AT2G32140	yes	5.36	7.1	7.09	1.91	8.18	8.44	8.50982	10.0542	9.31596	4.86374	1.68	1.22752	1.52543	2.84981	5.0251	4.06891	0.066968	4.00834	2.51223	5.11962	0.75103	1.36176	0.56	0.15	3.3092	3.78724	3.07276	2.01504	4.961	-0.015221	1.12933	0.799187	1.45928	3.29701	-0.634587	0.695779	0.920342	2.17698	NA	3.9691	NA	NA	NA	-1.14302	NA	NA	NA	NA
AT2G32150	yes	1.55	2.91	1.33	0.59	0.32	0.79	1.60511	4.95566	5.39685	0.512789	0.29	-0.833656	1.39775	2.31914	0.681946	-0.743288	0.0232603	2.34934	0.202474	0.227352	0.417153	0.614983	0.38	0.04	0.586196	0.680062	0.309725	0.028176	1.99108	1.09315	0.0690012	-0.20639	0.172175	0.205659	0.165484	0.520667	0.174902	-0.724311	0.682975	0.0106485	-0.297647	1.76838	-0.328117	-0.561635	-1.29115	-0.0946636	1.95182	0.301565
AT2G32190	no	3.97	6.3	6.94	0.47	4.09	6.28	4.66957	8.50721	7.17503	NA	1.64	1.39267	0.876431	2.69195	2.18827	3.52619	-0.202104	2.49506	0.970993	3.2932	-0.308954	1.63274	0.69	0.24	NA	NA	NA	NA	NA	NA	NA	NA	NA	NA	NA	NA	NA	NA	NA	NA	NA	NA	NA	NA	NA	NA	NA	NA
AT2G32250	yes	1.21	2.01	1.67	0.37	0.51	0.94	0.855623	2.75814	2.94356	0.00827179	0.89	0.00296076	0.0179589	1.22621	1.169	1.43494	0.0218031	1.87274	0.246134	1.93736	-0.5461	0.579915	0.17	-0.01	0.136973	0.325001	0.450049	1.6779	0.808294	2.50804	0.843634	0.950352	0.872317	2.00282	-0.147027	0.459878	0.517256	1.64373	1.82216	1.79021	-0.00129949	-0.678156	-0.231361	-0.226569	NA	NA	NA	NA
AT2G32930	yes	1.45	1.98	1.1	-0.15	0.59	1.27	1.41935	2.5815	1.84306	0.233765	0.57	0.40379	0.34978	0.631374	1.30783	1.00681	0.0244747	1.40569	0.311612	1.25835	-0.554212	-0.14816	0.17	-0.1	0.393361	0.0247798	1.73854	1.96721	1.13147	1.70562	0.576241	-0.280838	0.318572	-0.304291	-0.27323	-0.265771	0.486744	0.152075	1.54366	0.581386	NA	NA	NA	-0.236718	NA	NA	NA	NA
AT2G33670	no	4.1	4.35	2.22	4.23	4.06	3.25	NA	NA	NA	NA	NA	NA	NA	NA	NA	NA	NA	NA	NA	NA	NA	NA	NA	NA	NA	NA	NA	NA	NA	NA	NA	NA	NA	NA	NA	NA	NA	NA	NA	NA	NA	NA	NA	NA	NA	NA	NA	NA
AT2G34090	yes	1	0.17	-0.52	0	0.94	0.6	0.836616	0.875434	-0.694261	0.700988	0.07	-0.129215	0.138487	-0.250212	-0.0784153	-0.401483	-0.0763975	0.0794504	-0.0732886	-0.320166	-0.375379	-0.224898	-0.33	-0.1	0.453329	0.798928	-0.13706	-0.558834	-0.224007	-0.713481	-0.400338	-0.972039	-0.449248	-0.982518	-0.333681	-0.0635174	0.400761	-0.764636	-0.228904	-0.0327979	-0.425413	-0.355663	2.63697	0.0583455	0.0203188	0.356711	0.305279	0.540285
AT2G34650	yes	1.75	1.72	1.5	0.43	1.41	1.37	1.12945	1.3	1.8978	0.671083	0.13	0.306411	0.425915	0.715769	0.890852	0.300441	0.429601	1.68279	-0.0033867	1.11391	-0.27332	0.702309	-0.43	-0.53	1.28166	1.33583	1.6355	1.25999	NA	NA	NA	NA	NA	NA	NA	NA	NA	NA	NA	0.368001	0.118093	0.0883546	1.43486	NA	NA	NA	NA	NA
AT2G34660	no	1.16	1.1	0.83	0.76	0.13	0.74	0.0916593	-0.298482	2.88847	-0.292443	-0.14	1.0073	-0.170961	-0.451889	-0.0168282	0.865695	-0.0149278	0.0210133	-0.180453	0.169448	0.547854	0.193855	-0.02	-0.02	0.169353	0.337344	0.166242	-0.122865	0.372756	-0.258918	-0.702217	-1.29945	-0.171692	-1.2551	-0.232943	-0.15817	-0.12434	-0.734499	-0.437198	3.28344	0.0777779	-0.20198	0.395102	-0.316646	0.468047	-0.172641	-0.0055878	0.333461
AT2G35610	no	1.31	2.04	1.17	0.89	0.98	1.88	0.352484	0.808553	1.40466	0.206961	0.21	-0.0914775	-0.0203545	-0.0729039	0.158722	0.261243	0.126997	0.277756	0.0151565	0.319671	-0.0825314	0.0938645	-0.05	-0.15	-0.00468254	0.133703	-0.860359	-0.49991	0.190954	0.305737	0.950619	0.99605	0.681973	0.398979	-0.171374	0.167726	0.497873	-0.141973	0.526846	NA	-0.0275009	0.183519	-0.214959	NA	0.0742995	0.244149	-0.327358	-0.0284157
AT2G37110	yes	1.23	2.7	2.31	0.26	1.26	2.12	0.884285	2.36073	3.08937	0.359338	0.38	0.333742	0.158267	0.916232	0.944033	1.47604	0.0667357	1.12428	0.241642	1.47142	-0.0166383	0.521357	0.22	0.14	0.250494	0.103542	0.0734201	0.479216	0.554248	0.609668	0.177257	1.05134	0.262801	1.37165	-0.0680494	0.549688	-0.10915	0.623683	1.10837	1.07208	-0.443885	-0.123676	0.140379	-0.34274	0.1546	0.73882	0.409165	0.0381806
AT2G37760	no	2.12	3.12	3.43	1.76	2.15	4.07	0.153095	-0.0634626	3.53179	-0.0384758	0.25	0.537855	-0.188116	0.192194	0.226099	0.714417	-0.138979	0.398761	-0.0926193	0.234156	0.138587	0.461524	0.13	-0.15	-0.211671	-0.353004	-0.169411	-0.120187	0.393239	-0.125469	-0.422837	0.719093	-1.19277	0.828933	-0.0721052	1.14711	-0.117518	0.5961	-0.0866989	1.29217	-0.131184	-0.203193	0.202717	-1.38748	-0.260693	-0.121234	-0.0144539	1.6805
AT2G37940	yes	2.4	2.8	2.19	-0.2	0.74	1.8	1.86198	4.49999	3.16833	0.484418	1.44	0.564428	0.662583	1.34975	2.40383	2.37464	0.0976829	2.32962	0.859859	2.96208	-0.646847	1.02212	0.15	0.16	2.0947	2.04133	2.8087	3.3849	2.54281	3.15598	1.58202	1.37257	1.64845	3.10659	-0.309515	0.861988	1.3512	1.89985	2.42372	3.49426	-0.970522	-0.649696	0.113004	0.352647	-0.191903	1.17659	0.601229	-0.240958
AT2G37980	yes	1.77	3.54	2.78	2.68	3.32	5.22	2.64146	6.52026	8.45118	NA	1.57	-0.340128	0.295248	2.31005	2.93359	4.06325	-0.286	2.99927	0.919617	4.55038	-0.0886215	2.10953	0.49	0.46	NA	NA	2.52046	3.89411	0.806931	2.74291	2.06086	0.204068	1.23656	2.03174	-0.0607116	0.107124	1.32644	2.72205	1.16284	NA	NA	NA	NA	-0.371273	NA	NA	NA	NA
AT2G38360	yes	2.25	2.73	2.13	0.59	1	1.14	1.32404	1.3792	1.68605	0.69167	0.36	-0.20943	0.548059	1.26425	1.31403	1.58198	-0.0942041	1.59585	0.160971	1.58853	-0.0741387	0.824884	0	0.01	0.165307	-0.0973341	0.849214	2.46369	-0.151569	0.450977	0.207786	0.631586	0.447304	1.86114	-0.603815	0.206861	-0.0330453	0.787512	-0.124277	1.90277	-0.203647	0.0791806	0.1312	-0.554132	0.198881	1.03988	0.654714	0.265392
AT2G39360	yes	1.21	1.9	1.52	0.42	1.25	2.15	0.753642	2.53357	2.20517	0.590204	0.23	0.412175	-0.251283	0.228467	0.876394	0.806904	-0.112055	0.645232	0.262414	0.736708	-0.334275	0.361763	0.11	0.12	0.763466	0.957106	0.940338	1.56161	1.39916	1.08111	0.709826	1.07475	0.653008	1.21804	-0.105293	0.507205	0.261498	0.400041	0.6991	0.16941	-0.455962	-0.63466	0.568408	-0.602753	-0.0455562	0.337073	0.352089	-0.316038
AT2G39650	yes	3.1	3.24	2.31	0.99	2.19	2.38	5.99228	5.90655	3.65719	5.55262	1.05	0.655748	1.08321	1.64846	2.64102	2.0586	0.485168	3.19777	1.68021	2.94699	0.320027	0.627482	0.47	0.18	3.96804	3.85337	1.21739	0.368268	3.92892	1.57264	0.801505	1.52529	1.19722	3.063	-0.867534	1.205	0.967561	1.47428	1.2273	4.87451	-1.05591	1.25131	2.88225	0.430346	0.994506	2.29868	3.29506	-0.568169
AT2G40970	no	1.24	1.03	0.73	3.83	3.54	4.1	-0.774694	-0.832684	-1.57926	-0.393733	-0.36	-0.32494	-0.0949806	-0.707997	-0.224571	-0.283633	-0.146808	-1.15315	0.131857	-0.504901	0.195923	-0.642482	-0.02	0.22	-0.428519	-0.431098	NA	NA	0.418053	-0.415377	-0.592409	0.18855	-0.0261593	-0.265992	0.288128	-0.0433368	-0.557514	-0.737596	-0.0907031	-0.971797	-0.195027	0.781237	-0.825162	0.230361	-0.58063	-0.57661	0.745984	0.677932
AT2G42950	yes	1.62	2.69	1.39	0.19	0.64	1.42	2.54255	4.98819	4.69672	1.16086	0.32	0.366294	0.343412	1.4312	1.60473	2.24098	-0.0239651	2.42532	0.600448	2.77159	0.504516	1.18953	0.15	-0.01	1.28865	1.52662	0.394538	0.760051	1.11974	0.638716	1.05478	0.392034	0.44569	0.376887	0.0795759	0.0876742	0.937713	0.467585	1.05388	1.41826	0.271987	-0.107023	0.374908	-0.384375	-0.0766446	0.631815	0.512425	0.295606
AT2G43320	yes	2.1	4.09	3.39	0.22	1.21	2.01	1.90524	5.04962	5.76866	0.672188	0.88	0.376251	0.48182	1.76821	1.39703	1.8213	0.0341594	2.29312	0.310201	2.22572	0.404217	0.600068	0.2	-0.01	1.76846	2.11969	1.30489	1.45725	1.47242	0.890216	0.753018	1.54632	1.07758	2.554	-0.523137	0.842691	0.557606	1.56759	1.81656	2.01215	-0.177235	0.15082	0.198233	-0.923249	-0.365215	1.38045	1.54666	0.0736412
AT2G44500	yes	3	3.56	3.45	0.84	1.81	2.73	3.80169	5.83887	4.08037	1.87063	1.35	0.679348	0.467876	1.42186	2.62634	1.49083	0.0285186	2.00834	1.29096	2.02155	-0.08399	0.0214606	0.33	0.1	1.73372	1.94057	3.69486	1.91799	2.63576	0.552144	0.749603	2.24932	1.00077	3.41216	-1.03045	0.228353	0.512292	1.11056	0.473754	1.8781	-3.44904	2.19489	2.02192	0.246401	-1.83057	-1.12024	3.82911	0.196232
AT2G44840	yes	5.32	6.59	5.67	2.77	4.22	2.95	9.42723	10.7514	2.62685	NA	2.42	NA	3.70679	3.76426	3.25103	-0.199027	1.22309	3.33763	3.34501	2.74215	0.0926076	-0.922095	1.09	0.27	4.26764	4.42863	2.18798	0	4.26474	0.28146	-0.099066	-0.304334	0.879787	-0.123903	-1.34045	-0.138484	1.17351	0.504907	NA	NA	NA	NA	NA	-0.551475	NA	NA	NA	NA
AT2G45100	yes	1.63	0.23	-0.76	0.7	0.13	-0.02	0.268174	-0.126893	-1.55125	-0.117719	-0.06	-0.0352772	0.110331	-0.336425	0.0153269	-0.161087	-0.118109	-0.385267	-0.00558762	-0.433245	-0.00642118	0.0601054	-0.2	0.1	-0.233633	0.0207295	0.864821	0.645584	0.152847	-0.025619	0.16266	-0.108723	-0.28306	-0.541875	-0.601674	0.141705	0.00619909	-0.268858	NA	-0.144133	NA	NA	NA	0.205423	NA	NA	NA	NA
AT2G45760	no	4.63	10.85	9.47	0.52	7.15	7.98	7.36852	9.34557	11.205	NA	1.05	NA	1.13358	3.95522	3.10637	4.05596	0.107332	5.51754	1.59755	5.85386	0.683425	2.94602	1.13	-0.14	NA	NA	NA	NA	NA	NA	NA	NA	NA	NA	NA	NA	NA	NA	NA	NA	NA	NA	NA	NA	NA	NA	NA	NA
AT2G45900	no	1.93	0.13	-1.08	2.03	2.74	3.02	-0.223577	-0.517718	-0.322721	NA	-0.7	-2.60216	-0.397434	-0.943972	-0.80475	-0.480823	-0.0284065	-0.224798	-0.253009	-0.376444	0.127115	-0.308207	-0.21	-1.56	NA	NA	NA	NA	-1.5698	-1.56973	NA	NA	NA	NA	NA	NA	NA	NA	NA	NA	0.708232	-0.209475	0.619527	-0.1751	1.53456	0.308559	-0.715077	0.566971
AT2G46400	yes	4.9	8.33	8.19	1.69	5.57	7.12	8.57395	9.03134	9.12026	7.18848	0.98	1.15683	0.889424	2.51811	4.74307	4.46802	0.511577	3.89912	2.42927	4.89927	1.37911	1.52323	0.54	-0.25	6.26367	6.30004	3.99889	0.164253	6.39954	1.85372	0.335344	3.137	0.7907	4.36178	-0.811964	0.796683	0.849298	2.20799	4.25676	NA	NA	NA	NA	-0.228797	0.914642	4.16444	3.38958	1.8e-05
AT2G46410	yes	2.36	2.16	0.19	2.14	3.3	5.52	1.66478	3.02933	0.804429	NA	0.81	NA	0.182148	0.885938	1.12702	1.32517	0.501023	1.51717	-0.152732	1.44808	-0.659564	0.708222	-0.36	-0.38	NA	NA	NA	NA	0.247794	-0.316869	NA	NA	NA	NA	NA	NA	NA	NA	-0.0809892	NA	NA	NA	NA	0.390898	NA	NA	NA	NA
AT2G46500	yes	1.63	2.41	2.06	0.14	0.7	1.73	1.7794	2.88143	3.62706	0.600538	0.64	0.232749	0.297889	0.858835	1.20556	1.43897	0.0274276	1.42402	0.406809	1.72171	-0.0559298	0.222976	0.16	0.09	0.965335	1.21351	0.655379	1.19852	1.42419	1.66898	0.727791	1.94197	0.858619	2.23686	-0.2334	0.690773	0.376373	1.57661	1.41662	0.964143	-0.312973	0.138051	0.484649	-0.562536	-0.0479058	0.388338	0.384786	0.0930072
AT2G46510	no	1.89	2.57	1.19	-0.24	0.66	0.18	0.779507	3.33765	2.46462	-0.0133887	0.49	-0.129951	0.490672	1.16268	0.518441	-0.550293	-0.12135	1.08754	-0.061814	-0.142213	0.309445	-0.618123	0.3	-0.04	0.165353	0.72903	0.112189	-2.00947	0.0541118	-0.942243	-0.161092	-0.0841336	0.0243964	-0.0436699	-0.079279	0.182039	0.273313	-0.100463	0.952291	0.300836	-0.959524	-0.0144802	0.1118	-0.954942	-0.735543	1.45117	2.46879	0.392655
AT2G47060	yes	2.01	1.25	-0.06	0.15	0.91	1.34	2.63731	3.26483	0.398376	NA	0.4	0.35207	0.559882	0.910776	1.96314	0.870486	0.0500428	1.5735	0.609394	1.38778	-0.801734	-0.230075	0.07	0.1	1.69221	1.59573	3.3601	3.02563	2.52999	2.17765	0.687324	0.205022	0.652085	1.24391	-0.210954	0.25221	0.461874	-0.711393	2.20463	2.55853	-0.808032	0.0219772	0.987849	0.270116	-0.645442	1.357	1.98502	-0.314806
AT2G47070	yes	1.02	0.01	-0.47	0.09	0.24	0.11	1.02861	1.25627	-0.126543	0.156699	-0.17	0.115702	0.143665	-0.0773232	0.680964	0.183293	0.0940009	0.615908	0.120381	0.40737	-0.0654745	-0.353371	-0.1	-0.08	0.426297	0.521553	0.724354	0.122445	0.620557	0.119437	-0.0921826	-0.374705	-0.121751	-0.29366	-0.269411	-0.229936	-0.0138005	-0.532952	0.518706	0.450135	NA	NA	NA	0.31919	0.101827	0.538329	0.467384	-0.165954
AT2G47260	yes	1.79	1.09	0.09	0.65	1.35	1.25	0.113172	0.026325	-1.3891	NA	0.35	-0.115656	0.322338	0.0903892	1.4316	0.613343	0.275909	0.0520984	0.296543	0.152484	-0.490904	0.149756	0.27	0.04	0.253371	0.465002	1.56533	0.396436	1.32047	0.397609	0.417449	0.256828	0.374025	0.669209	-0.224702	0.445731	-0.135364	-0.0349467	NA	NA	NA	NA	NA	-0.184654	NA	NA	NA	NA
AT3G01430	yes	1.42	1.53	1.1	0.24	0.35	0.86	1.7352	2.13042	2.26513	1.26148	0.24	-0.354514	0.124803	0.662417	1.1308	0.40204	-0.390485	0.728159	0.370177	1.12401	0.493186	0.783224	0.32	0.87	0.380876	0.93277	0.849505	0.706777	1.17108	-0.0895122	0.625803	-0.030625	0.613205	-0.034158	-0.422009	-0.0518253	-1.09842	-0.0364936	-0.322294	NA	NA	NA	NA	0.0212158	NA	NA	NA	NA
AT3G01640	yes	1.16	1.26	0.95	0.05	0.69	0.92	0.269693	0.88495	1.29627	-0.0177002	0.53	-0.0213633	0.222045	0.537738	0.579973	0.360517	-0.0209637	0.570071	0.0876617	0.668318	-0.0706161	0.0338736	0.01	0.06	NA	NA	0.347696	0.588281	0.0228856	0.435574	0.118529	0.561895	0.247405	0.713026	-0.116553	0.623634	-0.222654	0.430599	0.767416	1.81172	-0.705735	-0.514512	-0.110611	0.048017	0.198925	0.313373	0.383784	-0.116953
AT3G01720	no	1.26	2.34	1.74	0.98	0.88	1.69	0.0794215	1.29008	3.14839	-0.0597701	0.64	0.197641	0.148832	0.498644	0.813024	1.09122	0.14991	0.752489	0.0625609	1.14082	-0.211022	0.631477	-0.03	-0.11	-0.433245	-0.386432	0.197861	0.941588	0.187122	0.837595	1.07454	1.42642	0.777229	1.92142	0.125791	0.726661	0.281267	1.0397	0.92134	-0.0642039	0.267976	-0.883137	-0.257822	0.00512325	0.655153	0.341781	-0.46733	0.520293
AT3G01820	yes	1.55	2.41	1.29	0.7	0.87	2.27	1.23616	1.87282	1.68832	0.181223	0.33	0.516552	0.601613	0.798792	0.668392	0.917624	0.350239	1.51409	-0.0186071	1.40012	-0.0717042	0.157533	-0.12	-0.11	0.623649	0.348214	1.16262	1.49805	0.611963	0.535792	0.885042	0.67433	0.818342	0.891401	-0.441041	0.104766	0.696094	0.453084	0.489133	1.3436	0.705175	0.463387	0.664777	-0.372335	1.01686	1.63499	0.994425	0.278544
AT3G01830	yes	4.27	6.55	8.14	0.23	3.83	7.34	10.0829	9.51636	9.78613	4.34412	2.77	1.28364	1.18252	2.49636	4.62158	4.42152	0.0860634	3.45251	2.59569	5.26635	0.0688363	1.24376	0.94	0.68	7.71253	8.2163	5.08567	3.72354	9.23078	8.19838	2.06702	5.09864	2.16517	6.26951	-0.730787	2.4329	1.69146	2.50875	5.8295	5.43675	NA	NA	NA	-0.835969	NA	NA	NA	NA
AT3G02800	yes	3.28	3.42	2.95	0.61	1.19	1.33	5.59647	8.04686	3.30703	2.54608	1.93	1.03198	0.851294	1.66301	3.21329	2.47696	0.131345	3.25427	2.14057	4.15432	-0.318467	0.47707	0.73	0.77	3.92644	4.47056	2.64416	3.07147	4.94559	3.87772	3.06921	0.315602	3.28453	1.54378	-0.417322	0.136105	3.04651	1.55037	3.5984	6.37382	NA	NA	NA	-0.551181	NA	NA	NA	NA
AT3G02880	yes	1.28	1.95	1.7	0.44	0.54	1.72	0.486251	1.52309	1.45946	0.11946	0.11	0.289667	0.168072	0.52651	1.35152	1.27821	-0.0997714	0.753069	0.356246	1.31787	-0.324487	0.0497846	0.31	0.21	1.0289	0.991084	2.11571	2.41521	1.43056	1.63108	0.583835	2.211	0.554788	2.37683	-0.150706	0.941119	-0.0164129	0.702544	0.817804	1.07408	-0.816487	-0.297704	0.885623	-0.280949	0.251936	0.33275	-0.124614	-0.17745
AT3G03050	yes	1.26	1.39	0.54	0.16	0.91	0.85	0.433696	0.744572	0.141735	0.0378273	0.11	0.143732	0.268119	0.262137	0.622565	0.40598	0.0927648	0.477493	0.103801	0.503947	-0.210668	-0.248577	-0.14	0.01	0.372554	0.458151	1.38323	1.31249	NA	NA	-0.538682	0.161947	-0.117711	0.522311	-0.567948	0.103873	-0.0815798	0.0508455	NA	0.780861	-0.757595	-0.51079	0.502379	-0.0607327	0.232059	0.708132	0.534338	0.282491
AT3G03110	yes	1.52	1.38	0.74	0.93	1.06	1.03	0.191275	0.501628	1.2424	-0.167554	0.31	0.0182044	-0.0257774	0.00194924	0.598213	0.599551	0.0119106	0.374417	0.0351124	0.620835	-0.0493942	-0.00168958	-0.04	0.03	NA	NA	0.347469	0.845287	0.492404	0.866225	1.01479	0.336588	0.851768	0.92247	0.124692	0.0447876	0.649673	0.493637	0.763513	0.839235	-0.406242	0.305423	0.00757221	NA	0.293438	0.0545419	-0.187051	-0.380025
AT3G03750	yes	1.11	0.91	0.69	0.26	0.36	0.56	0.719794	1.41377	1.65199	NA	0	-0.118045	0.123723	0.344021	0.831833	0.426725	-0.125969	0.527728	0.329541	0.462985	0.15337	0.214096	0.07	0.23	NA	NA	-0.140468	-0.221873	NA	NA	-0.575861	0.101159	-0.726374	0.146906	-0.164248	-0.0422392	-0.734236	0.0118598	NA	1.00159	NA	NA	NA	NA	NA	NA	NA	NA
AT3G04220	yes	3.94	6.91	7.5	0.06	3.94	4.29	5.16051	9.79198	6.66149	0.961348	1.41	1.52913	0.992768	2.42677	5.05008	4.16129	0.182419	3.38338	2.52811	4.85385	0.329906	1.58257	0.61	0.5	0.576765	0.306674	1.3911	0.488951	1.50984	1.12351	1.1985	-0.153897	1.45192	1.1425	-0.355112	-0.0608966	0.623742	1.02149	3.42367	0.898454	NA	NA	NA	NA	NA	NA	NA	NA
AT3G04640	yes	2.81	4.48	4.18	-0.06	2.66	3.85	4.25524	6.74961	3.77911	3.74491	1.9	0.747792	0.677151	2.49883	2.42621	2.50722	-0.492123	2.51289	1.37182	3.37087	0.578482	1.31359	1.19	0.97	3.22859	3.1928	1.86692	0.841503	4.28067	2.36615	0.430577	1.4382	0.588513	2.42863	-0.601546	0.627041	0.202755	0.860666	1.57757	4.5543	-0.712121	4.75225	7.61444	0.415158	-0.547486	1.22168	3.55108	-0.135204
AT3G05320	yes	2.01	1.86	1.03	0.89	1.99	3.13	2.27504	3.15575	0.861069	1.79978	0.03	-0.0754892	0.273464	0.663754	1.87785	1.64964	0.0692754	1.67277	0.688645	1.7259	-0.209857	-0.134916	0.07	0.07	1.33904	1.76025	2.98069	2.1282	1.41516	-0.287985	1.13865	2.47625	0.907337	2.01632	-0.519152	0.514584	0.187561	0.800918	0.123607	1.33162	-1.25369	0.0744121	1.60563	0.0457252	0.0451575	-1.60055	0.155464	-0.699995
AT3G05490	yes	1.25	2.18	1.22	0.55	1.09	1.76	0.305371	-0.204276	-0.695907	0.449066	-0.1	0.45542	0.587778	0.527475	0.507317	0.120831	-0.271248	-0.116496	0.3393	-0.0660222	0.104736	-0.0931794	0.07	0.25	NA	NA	2.36376	1.49632	0.610511	-0.665278	-0.395937	0.0140491	-0.420052	0.573064	-0.481293	0.680002	-0.692791	-0.778169	-0.888671	0.290548	-2.30685	-0.404958	1.03753	0.434482	-0.453493	-1.08875	-0.333372	-0.80069
AT3G05580	yes	1.73	2.41	2.06	0.21	0.98	1.79	1.95368	2.51783	2.23346	0.220366	0.89	0.592113	0.336203	0.876933	1.51843	1.20677	-0.0736675	1.41409	0.440617	1.74681	-0.215212	0.362232	0.27	0.24	1.58724	1.84463	2.79593	2.68951	2.56245	2.30572	0.735928	1.36836	0.801555	2.49182	-0.213107	0.738127	0.238082	0.715861	NA	2.19027	-0.305136	0.0470929	0.12981	-0.460042	-0.10076	0.95011	1.37863	-0.193293
AT3G06500	yes	1.58	2.15	0.51	0.25	0.22	-0.37	0.520204	3.21149	1.1643	0.0800215	0.89	-0.082065	0.653869	1.33563	0.801395	-0.684076	0.151035	0.786946	0.0903281	-0.377802	-0.391609	-0.835501	0.48	-0.07	-0.101902	0.306178	-0.30976	-0.150306	1.41218	1.38603	0.299224	-0.105058	0.46804	0.358053	0.053505	0.445362	0.603107	0.467242	1.50671	1.80644	-2.30737	-0.458853	1.14526	-1.0398	-1.10759	2.91886	4.17851	0.830944
AT3G06890	yes	4.07	6.2	5.51	0.6	3.91	5.16	2.47679	5.88918	6.94164	1.05867	-0.01	NA	1.25353	3.08781	2.46659	4.47338	-0.134431	3.32562	0.955491	4.74286	0.0384449	1.06663	0.62	0.12	1.45764	1.24094	2.07958	0.496082	2.74351	0.25398	0.412415	1.84107	0.693376	2.36105	-0.726823	0.265567	0.576045	0.656624	NA	NA	NA	NA	NA	0.268633	NA	NA	NA	NA
AT3G07320	no	1.14	0.79	-0.64	1.08	0.83	-0.64	0.0462416	0.297217	-3.5487	-0.743065	0.33	0.330925	0.219859	0.403068	0.413611	-0.457241	0.0524177	-0.136487	0.103019	-0.00955353	-0.0101805	0.21027	0.09	-0.03	NA	NA	2.39257	2.60528	0.284158	0.392045	0.188292	-0.359275	0.683195	0.332339	-0.0785477	-0.110148	0.187339	0.140185	-0.0093839	0.925056	-0.25439	-0.278864	-0.0636246	0.243558	0.0665847	0.71805	0.928299	0.759979
AT3G07960	yes	1.93	2.58	1.49	0.67	0.91	1.62	0.66932	1.36984	1.79498	NA	-0.14	-0.485822	0.409609	0.778313	1.85794	1.50284	0.198039	1.48392	0.857038	2.32725	-0.26325	1.39586	0.1	0.2	NA	NA	NA	NA	NA	NA	1.1011	0	1.23373	0	-0.795279	-0.00016626	0.805293	0.00119567	NA	NA	NA	NA	NA	NA	NA	NA	NA	NA
AT3G08710	yes	1.47	1.58	0.98	0.09	0.49	1.84	1.67415	2.47909	0.898325	0.746591	0.95	0.245877	0.378641	0.549488	1.57986	1.49075	0.00721951	1.27307	0.537048	1.71173	-0.264279	0.371997	0.13	0.11	1.37644	1.43203	1.8714	2.09231	1.78633	2.23137	1.47394	-0.324065	1.35812	1.14842	-0.257824	0.474447	1.33296	0.0928193	1.71212	1.86144	-0.218474	-0.257492	-0.0022404	NA	-0.446666	0.779482	0.398576	0.0257621
AT3G08720	yes	2.94	3	3.54	0.4	1.47	2.99	4.6699	5.36483	4.92586	3.85255	1.11	0.547588	0.956076	1.65819	2.81741	2.39014	0.355243	2.50635	1.35657	3.07545	-0.343806	0.411033	0.14	0.24	3.06999	3.18017	2.57072	2.13672	3.11287	2.33882	1.2122	1.19726	1.43405	2.83777	-0.446701	0.791005	1.04339	1.35673	1.9831	3.66148	-1.07479	-0.265589	0.521476	-0.990973	-1.07482	3.34299	3.79315	0.456623
AT3G08760	yes	1.39	2.21	1.47	0.18	0.81	1.27	1.32165	2.73588	2.07039	0.933385	1.47	0.563526	0.32025	1.18743	1.99731	1.45593	-0.272039	1.51669	0.880895	1.81634	-0.236016	0.703351	0.36	0.61	1.54894	1.53873	0.958944	2.13831	3.16846	3.35344	1.21512	0.0605346	1.21378	1.43164	0.465848	0.27278	0.674159	0.819694	2.10352	3.83501	-1.70997	0.981467	0.550636	-0.183699	-1.05164	0.75861	1.9143	0.248686
AT3G09870	yes	4.8	4.51	1.44	1.6	5.51	4.3	8.82129	6.72319	-2.22361	NA	0.45	NA	0.994647	0.362723	3.15679	0.484597	0.240338	1.43387	2.62417	1.91407	0.200814	-0.351787	0.34	0.41	5.693	5.83764	NA	NA	4.14272	-0.468926	0.0403137	0.106381	1.21444	-8.88e-16	-0.477694	0.0913524	0.534785	-0.204551	NA	2.4326	NA	NA	NA	0.444175	NA	NA	NA	NA
AT3G10300	yes	1.32	2.57	1.63	-0.03	1.49	1.89	0.36811	1.97453	1.51375	0.492139	0.96	0.0287459	0.357508	0.419922	0.876888	0.959605	-0.000284108	0.548465	0.168871	0.905529	-0.289044	0.118066	-0.08	0.12	0.518445	0.28576	0.496312	0.576787	0.936775	1.16478	0.0442012	0.6686	0.194582	1.11986	-0.114721	0.158563	-0.160135	0.575289	1.63069	1.3595	-1.1458	-0.925949	1.48515	-0.0766478	-0.426157	1.47902	0.848224	0.252038
AT3G10500	yes	1.86	3.56	2.84	1.2	2.38	3.23	1.63731	4.11114	4.9374	0.983192	0.78	0.631231	0.315041	1.32531	1.40298	2.1255	0.122557	2.09855	0.342879	2.49182	0.0681433	0.946934	0.3	-0.09	0.298882	0.528642	-0.0428394	-0.0335268	1.57264	1.74379	0.947875	0.813787	1.09728	1.99575	-0.0537083	0.5733	0.668598	1.55111	1.17299	3.44334	-0.230605	-0.408875	0.126443	-0.928266	-0.664609	0.510949	0.334694	-0.161413
AT3G10640	yes	1.9	2.37	2.29	0.36	1.6	2.13	2.45705	4.27626	2.88384	1.36071	0.76	0.414309	0.360843	1.07104	2.34245	1.78317	-0.0224941	1.75271	0.846819	2.52978	0.107422	0.691935	0.29	0.24	1.39452	1.52333	0.581346	0.712708	1.19796	1.3882	1.26267	1.3559	1.18129	2.31759	-0.366715	0.680808	0.79179	0.93363	1.49381	2.2216	-1.02799	0.150674	0.280128	-0.638929	-0.902466	-0.0751203	0.528191	0.0306244
AT3G10800	yes	1.09	1.67	1.31	0.12	0.58	1.1	1.10748	2.53985	3.04197	0.720665	0.55	0.0583609	0.36958	0.668197	0.811951	0.838929	0.0871735	1.14074	0.168414	1.16449	-0.0411922	0.104545	0.08	-0.05	0.683539	0.761708	0.195026	0.200068	0.531806	0.657771	0.121722	0.622345	0.167021	1.01514	-0.263824	0.236312	0.0341678	0.472592	1.01147	1.84841	-0.55449	0.157814	-0.0319426	-0.359406	-0.210445	0.0649476	0.706078	-0.114242
AT3G10985	yes	2.36	2.68	1.97	0.83	2.49	2.72	2.96109	4.34862	1.57113	0.78826	1.18	-0.136857	0.693641	1.41272	2.35007	1.32845	-0.253178	1.45903	0.606985	2.64791	-0.129692	0.18486	0.31	0.52	0.676373	0.581648	0.336914	0.807812	0.637158	1.07609	0.412734	1.48926	0.317765	2.9103	-0.44151	0.737883	0.149176	1.25176	1.72922	1.83404	-1.35074	0.556523	0.934213	-1.02983	-0.566076	1.5557	1.5997	1.02732
AT3G11420	yes	1.72	2.58	1.11	0.27	1.38	1.16	1.07189	3.23069	1.55686	0.577476	0.63	0.462766	0.70823	1.20654	2.34724	0.693362	0.0496967	1.14172	0.578018	1.22924	-0.463193	0.230325	0.07	0.07	0.827507	0.594548	0.240696	0.864853	1.99818	2.0546	0.0714997	0.00814828	0.0698518	-0.84432	-0.0121004	-0.30896	-0.199118	-0.593841	NA	1.69933	-1.33387	-0.353339	0.652466	-1.42059	-0.859432	1.8788	2.08438	0.796958
AT3G11650	yes	1.31	1.83	1.5	0.57	1	1.82	0.784789	1.84708	0.0109318	0.502154	0.44	0.476458	0.221911	0.590216	1.54476	1.48828	-0.329745	0.659111	0.536339	1.65095	0.0207515	0.624329	0.12	0.54	1.35379	0.873022	2.50173	-0.123406	1.70189	0.638398	0.189259	0.347777	0.371825	0.999573	-0.371841	0.350408	-0.0246863	-0.641311	0.0784759	1.71039	-0.99905	0.934378	1.38543	0.194365	-0.220161	0.0660501	1.00756	-0.598994
AT3G13320	yes	1.02	1.05	0.75	-0.04	0.52	0.62	1.51346	2.10855	1.55729	1.07582	0.21	0.374459	-0.0698555	0.099737	0.822693	0.698085	0.146708	0.912106	0.415073	0.820958	-0.263466	-0.179781	0.1	0.01	0.433544	0.437525	0.329104	-0.286679	NA	NA	-0.446814	1.0529	-0.370241	1.36804	-0.277723	0.466635	-0.593073	0.917067	0.314542	1.14842	-0.453336	-0.240681	0.430527	-0.34263	-0.0956865	-0.243547	0.162884	0.0730374
AT3G13380	yes	2.32	3.92	2.68	0.45	1.96	2.25	1.53571	4.11241	3.82795	0.88769	0.86	0.616896	0.566369	1.07837	1.34853	1.83415	0.0303489	1.99072	0.225919	1.96139	-0.286492	0.495421	0.02	0.08	0.563052	1.08989	1.12511	1.92912	1.54085	1.48067	1.30196	1.91436	0.869494	1.97009	0.0205195	0.900472	1.21499	1.23086	1.42467	0.609936	0.0582032	-0.254605	0.0973707	NA	NA	NA	NA	NA
AT3G14050	yes	2.5	4.09	3.62	0.63	0.37	1.56	3.65664	5.78647	6.79731	2.30232	1.51	0.115032	1.13495	2.42514	2.38532	1.21146	0.164253	2.96215	0.876205	2.10198	-0.365017	0.831773	0.37	-0.06	2.17071	1.9351	0.757859	0.806303	2.73217	2.21655	1.38007	1.79905	1.58482	2.71919	-0.252565	0.752614	0.77508	1.24566	1.88747	2.98837	-0.8469	0.710994	1.47305	-0.521814	-1.12796	1.30047	2.22021	0.190516
AT3G15200	yes	2.99	3.55	1.34	0.59	0.41	0.69	1.3042	0.622833	-1.26364	NA	-0.38	-0.251485	0.148054	0.332102	1.0314	0.466449	-0.0504015	0.817898	0.463114	1.08703	-0.696183	-0.385941	0.33	0.28	NA	NA	NA	NA	0.637452	0.185306	0.518947	-0.00389807	0.351324	0.0363751	-0.3915	0.0379508	-0.265347	0.0745681	NA	NA	NA	NA	NA	-0.667785	NA	NA	NA	NA
AT3G15540	yes	1.51	0.94	0.54	0.09	-0.12	1.26	0.239808	0.47658	-0.707772	0.138434	0.88	0.826712	0.603997	0.707509	0.921511	0.762804	0.239671	0.855577	0.30002	0.976228	0.768364	0.582629	-0.3	0.33	0.137859	0.172216	0.113204	0.325263	-1.03997	0.261386	0.82079	1.03905	0.746466	0.220635	-0.00862445	0.128722	0.173152	0.41132	2.85856	-1.51946	-0.0869734	0.238069	0.878815	NA	-0.364333	0.601362	0.566631	-0.645932
AT3G16860	yes	2.58	4.41	4.26	0.3	2.96	3.65	1.75959	3.6824	3.65479	0.571252	1.36	0.64785	0.463851	1.61174	2.32931	1.9162	-0.092529	1.5897	0.476843	1.81362	-0.165609	-0.159523	0.66	0.23	2.71141	2.34463	3.99498	3.44593	4.0817	2.818	0.616957	1.90502	0.853169	4.09772	-0.939081	0.917327	0.744308	2.59783	1.62261	1.74108	-0.162975	-0.108459	5.21487	-1.17123	NA	NA	NA	NA
AT3G17120	yes	1.64	0.09	-0.24	0.05	-0.18	-1.26	1.8066	0.503643	-2.94223	0.328801	0.43	-0.390156	0.682866	0.757525	-0.818002	-1.48686	0.350213	0.60196	-0.278955	-0.801827	0.490267	-0.798631	-0.15	-0.84	NA	NA	NA	NA	-0.192919	-0.678453	-0.364394	-1.64977	-0.283235	-1.69816	-0.0393231	-0.588897	0.387228	-0.630724	-0.487994	-0.825553	0.587161	0.377335	0.161241	-0.346978	0.307586	1.4726	0.774484	0.285438
AT3G17390	no	1.27	2.1	0.49	0.1	0.76	1.09	0.337699	0.455157	-2.37433	-0.0461974	0.96	0.153255	-0.151451	0.329203	0.676133	0.807499	0.039525	0.960521	0.192965	0.965883	-0.273103	0.230605	-0.04	0.25	NA	NA	0.174597	0.610644	NA	NA	0.0369826	0.0186013	0.114875	0.545938	-0.00408269	0.225718	-0.105584	0.135587	0.479762	0.0706668	-0.438452	-0.495215	0.594913	0.406469	0.383431	-0.315156	-0.575695	-0.278139
AT3G17690	yes	3.71	6.11	6.66	1.13	4.69	6.91	7.90501	10.2144	9.73721	5.0578	0.56	1.32258	2.16498	3.00974	4.78092	4.64716	1.02707	4.86729	2.77406	5.74496	1.08789	1.42848	-0.06	-0.24	2.25059	2.95374	NA	NA	6.86404	5.19918	NA	NA	NA	NA	NA	NA	NA	NA	NA	NA	NA	NA	NA	-0.65574	NA	NA	NA	NA
AT3G18295	yes	1.14	0.86	0.72	0.2	0.62	0.78	1.50763	2.63408	2.28143	1.16211	0.52	-0.235358	0.356545	0.469295	0.627251	0.126017	-0.00343997	0.942105	0.165527	0.661544	0.513117	-0.0721621	0.09	0.04	0.645334	1.16398	0.197866	0.130914	0.76091	0.592688	0.158254	0.590563	0.204112	0.359228	0.052279	0.121396	0.566955	0.199169	0.680527	0.937369	NA	NA	NA	-0.381437	NA	NA	NA	NA
AT3G19970	yes	3.3	3.96	2.71	1.45	3.05	3.57	2.31633	4.39479	4.74721	0.686496	0.66	0.693093	0.950226	2.55489	2.61724	3.05021	0.0817547	2.1601	1.11737	3.53114	0.430144	0.270125	0.88	0.14	2.47985	2.3217	3.08224	1.8014	2.59676	-0.0651525	0.708171	3.15236	0.709406	4.96067	-0.812141	0.790252	0.235166	3.16605	0.316688	1.79655	-0.211371	0.352367	2.19315	-1.64766	-0.878608	1.41777	2.51871	0.436343
AT3G21070	yes	2.31	3.13	0.91	-0.12	0.35	1.15	3.24091	3.63955	1.52806	-0.227941	1	0.49244	0.689936	1.40163	2.23766	2.23011	-0.00669777	2.09247	0.914602	2.16024	-0.664575	0.262973	0.43	0.19	4.00832	4.09522	4.13319	5.32366	3.82175	4.07117	2.44212	1.41501	2.5086	3.2504	-0.332316	0.810512	1.96902	1.72306	2.89151	2.38521	NA	NA	NA	-0.216545	-0.232691	1.85863	1.49134	0.139888
AT3G21220	yes	1.68	2.03	1.93	0.04	0.94	1.65	1.82037	3.31569	2.74483	0.715859	0.27	0.497154	0.674646	0.842196	1.41333	1.28694	0.367783	1.85118	0.279003	1.66374	0.505199	0.771376	-0.12	-0.11	0.801369	0.802406	0.787436	0.814812	0.40198	0.502764	0.614496	0.900788	0.51872	1.453	-0.0472248	0.448237	0.242742	0.666132	0.643177	1.42574	NA	NA	NA	NA	-0.358865	1.00317	0.396542	-0.1232
AT3G21230	yes	2.87	7.3	5.1	0.12	0.04	1.23	0.698387	6.75226	5.59649	0.316764	0.74	0.993329	1.22386	3.59263	2.27988	2.62029	0.0512404	3.02884	0.177902	2.86011	0.321753	0.612187	0.25	0.04	0.0650445	0.445831	5.73579	7.08094	0.354299	2.00288	1.27936	4.31639	1.24903	5.65316	-0.16864	1.73857	0.494403	2.848	3.17864	0.288793	0.621236	1.35309	0.770291	-2.09799	-0.37732	0.436433	0.825491	0.508443
AT3G21700	yes	2.13	3.58	3.29	0.13	0.97	2.25	1.70475	4.25394	3.43557	0.330801	1.09	0.956269	0.671121	1.7261	1.21146	1.57829	0.305006	2.46502	0.446198	2.41042	0.28879	0.883188	0.46	-0.03	NA	NA	0.153239	1.36677	0.583511	3.21561	3.17357	3.63608	3.46211	4.36638	0.25675	1.151	2.17708	3.39336	1.72111	2.49022	0.0524092	-0.130752	0.213244	-0.420904	0.108133	2.71339	0.77709	0.358428
AT3G22910	yes	3.26	6.73	8.54	1.36	4.9	7.13	6.20207	5.86009	9.21186	4.45253	-0.49	0.281191	0.440883	1.62474	2.50345	2.97715	0.128705	3.48982	0.903349	3.18144	0.438654	2.31038	0.44	0.16	1.29795	1.65814	1.6404	0.639853	4.01414	1.77523	-0.0170489	-0.215338	0.872194	0.34456	-0.585708	0.466886	0.556217	1.30023	NA	NA	NA	NA	NA	-0.553484	NA	NA	NA	NA
AT3G23030	yes	1.35	1.56	0.91	-0.19	-0.07	0.85	0.890335	1.10226	0.388632	0.208727	0.24	0.296911	-0.109428	0.168243	0.657108	0.0501779	-0.062405	0.460546	0.167104	0.149624	-0.179909	-0.443206	0.05	0.22	0.510231	0.811092	NA	NA	0.0560205	0.427756	0.365323	1.37448	0.148052	0.391328	0.269604	0.549644	0.176784	-0.290379	1.50778	-1.5234	-0.290542	1.90206	1.02268	-0.0612834	-0.638211	-0.594851	0.757898	-0.647528
AT3G23230	yes	4.83	4.39	1.17	0.14	-0.13	0.05	8.54453	9.98909	-0.353676	NA	2.33	0.492955	5.31817	4.63354	2.58983	2.14777	1.39159	5.19018	2.4828	4.3264	-0.084984	0.735012	0.34	0.74	6.07238	6.49259	2.33106	1.80099	6.80029	5.74272	2.48903	0.0922435	2.49467	0.00223231	-0.11317	-0.00174038	2.21156	0.00242666	NA	NA	NA	NA	NA	NA	NA	NA	NA	NA
AT3G23250	yes	7.16	6.74	7.99	-0.01	3.83	6.48	8.52661	9.15153	5.73409	0.87387	3.54	1.89941	1.23326	2.39244	3.97075	3.79673	0.198205	2.79066	1.80726	4.15815	-0.190242	-0.491392	0.64	0.61	6.00605	6.13607	8.18903	6.24373	4.97144	6.47368	1.80591	6.02667	1.85076	6.96708	-0.390114	2.24333	1.06844	2.71002	7.40322	NA	NA	NA	NA	-1.56039	NA	NA	NA	NA
AT3G24530	yes	1.23	1.4	1.19	0.35	0.45	0.59	1.3	1.21262	1.14352	1.06727	0.01	0.255513	0.173785	0.509885	1.00346	0.607871	0.0392855	1.09509	0.466626	0.898932	0.249858	0.409025	0.07	0.13	0.795018	1.08755	1.34006	1.50026	1.15911	0.448729	0.270762	-0.352273	0.36355	0.946188	-0.679065	0.11689	-0.0102102	0.481529	-0.449112	1.37129	-0.577359	0.692114	1.4679	-0.112063	-0.186928	0.297659	1.36997	0.271037
AT3G25250	yes	5.83	7.8	8.32	1.29	4.03	5.28	8.49939	8.06932	9.14942	1.75065	1.85	1.45609	1.74544	3.34585	3.5914	4.05974	0.610667	4.63023	1.87934	5.13879	0.0103904	1.31028	1.01	0.51	5.01015	5.18457	2.34646	1.05155	6.20339	2.51899	0.384314	0.622224	1.39247	1.29301	-0.302345	0.180713	1.55398	1.38606	NA	4.59143	NA	NA	NA	NA	NA	NA	NA	NA
AT3G25510	no	2.65	1.65	2.96	0.88	1.82	4.5	6.93712	10.1932	8.591	NA	0.22	0.469683	0.074985	0.553548	3.47266	2.93856	0.253814	1.68454	2.22346	4.16128	1.03159	0.400845	0.21	0	NA	NA	NA	NA	NA	NA	NA	NA	NA	NA	NA	NA	NA	NA	NA	NA	NA	NA	NA	NA	NA	NA	NA	NA
AT3G25780	yes	4.74	7.32	8.11	1.63	4.02	5.47	5.93541	7.49019	8.355	1.46752	2.86	0.709409	0.661184	2.18187	2.21386	1.50036	0.304938	1.40793	0.891727	2.31241	-0.567429	-0.0390448	0.88	0.11	2.28711	2.37096	2.17036	1.61523	1.45107	1.9433	0.521526	2.53056	0.709052	3.16235	-0.00784601	1.9573	0.424358	0.879116	3.90326	NA	NA	NA	NA	-1.93059	-1.11175	5.52067	5.22097	1.95899
AT3G26020	yes	1.4	2.33	1.35	0.07	0.78	1.24	0.933237	3.33182	2.99523	-0.0325454	0.62	0.234999	0.408258	1.12561	1.67779	1.60438	-0.020246	1.80445	0.552706	1.95902	-0.354363	0.516988	0.16	0	0.40897	0.828619	1.20604	1.88452	0.851201	1.79372	1.41676	0.423401	1.3773	1.77875	0.0742602	0.0454146	0.863922	1.28637	1.83396	1.42502	-0.16344	0.274139	-0.164078	-0.214334	-0.364134	-0.334381	-0.246593	-0.252389
AT3G26980	yes	1.87	3.03	2.15	-0.12	0.84	2.1	2.04321	2.9968	3.01645	0.799637	0.75	0.307732	0.388946	1.63126	2.04209	2.50482	0.135006	2.3999	0.665707	2.7334	-0.843288	0.527778	0.18	0.27	1.76429	1.61535	4.08275	3.67567	2.16449	2.46561	0.505228	-0.213321	0.558756	2.14322	-0.189728	0.00719966	0.356037	2.27413	2.33446	1.62073	-0.227237	-0.245329	0.911862	-0.358978	-0.777068	0.699001	0.803354	-0.299767
AT3G27560	yes	1.03	2.43	1.48	0.31	1.43	1.68	1.74339	4.0572	4.35797	1.46366	-0.09	0.0919015	0.189295	0.773457	0.749557	0.889684	0.073365	1.60655	0.260164	1.28348	0.184648	0.629976	0.1	0.15	1.01366	1.20304	1.65501	0.554483	1.41697	0.168895	0.385765	1.22856	0.248608	1.53561	-0.174901	0.395644	-0.193579	-0.0957213	0.665516	0.774963	-0.844216	0.704618	0.208755	NA	NA	NA	NA	NA
AT3G28180	yes	1.34	1.49	0.96	0.6	0.82	0.58	2.04636	1.36386	1.19325	1.13704	0.37	0.397672	0.0106809	0.791288	1.53745	0.871081	-0.140245	1.19471	0.759399	0.994989	-0.186623	0.30627	0.28	0.26	0.792415	0.880034	1.41451	1.28852	1.2389	-0.0944664	-0.191961	-0.380508	-0.447957	0.53136	-0.222044	-0.142097	-0.70489	0.329767	1.04654	0.741781	-1.55503	-0.66963	-0.0332534	0.0924732	-0.688127	-0.371619	-0.117817	-0.296381
AT3G28340	yes	3.53	5.1	6.03	0.58	4.59	5.05	5.70949	7.06264	4.60071	4.33585	1.55	1.48311	0.538989	1.67726	3.23713	2.85848	0.131811	2.96636	1.76659	3.68539	-0.655663	1.18297	0.56	0.44	3.11102	3.0785	2.71499	0.738901	3.41517	1.4762	-0.00321988	2.95334	0.359535	4.08544	-0.850747	1.65816	-0.108972	1.57562	1.40627	5.47081	-0.25272	2.62602	5.80616	0.0720781	1.42946	1.76333	2.3143	-0.0072942
AT3G29360	yes	1.47	2.06	1.12	0.29	1.14	0.9	1.004	1.75118	2.04024	0.303423	0.36	0.209617	0.268042	0.642084	0.883021	0.829801	0.0834437	1.22946	0.108221	0.937037	-0.0988636	0.547095	-0.07	-0.05	0.170045	0.109406	0.294803	0.837487	NA	NA	-0.0399657	0.519011	-0.0377482	0.518167	-0.0420152	0.0396493	-0.136873	0.539106	NA	0.314891	-0.454321	0.0283173	0.232825	-0.0576892	0.222336	0.798826	0.46908	0.0595378
AT3G29770	no	1.02	1.07	0.43	3.44	3.81	5.59	0.0889494	-0.539915	-1.85951	-0.0356129	-0.32	0.338433	-0.203653	-0.147557	-0.366424	-0.124743	0.187297	-0.00446564	-0.0564968	-0.369535	0.0976622	-0.575403	0.26	-0.39	-0.170495	-0.391613	NA	NA	1.80996	-0.0119927	NA	NA	NA	NA	NA	NA	NA	NA	-0.769217	-0.77718	-0.281082	0.0473678	0.0331458	0.177854	0.471029	-0.448799	-0.403011	-0.502124
AT3G44630	yes	1.37	1.6	1.05	0.24	1.01	1.48	3.89486	3.78177	3.43861	6.16101	0.07	0.53096	0.383163	0.753586	2.06069	1.86628	0.168872	1.97979	0.951041	2.34482	0.53123	0.530163	0.12	0.1	2.31426	2.58258	1.59213	0.405561	3.56035	1.62171	0.214106	-0.00614518	0.56333	0.752728	-0.253315	0.023802	0.275226	0.365887	1.24002	1.27061	-0.742972	0.053525	0.96378	0.431442	-0.422816	0.0554736	0.843424	-0.252701
AT3G44720	yes	3.03	4.89	4.22	0.41	2.05	2.82	3.66982	2.61034	3.39033	2.69618	0.94	0.873824	1.03414	2.29422	3.91969	3.08924	0.115029	3.08023	1.52813	3.69099	0.26032	0.842935	0.45	0.23	2.51861	2.30599	3.17361	2.88985	2.4165	2.15293	1.49756	1.21457	1.67147	3.37621	-0.478763	0.08091	0.984284	2.35801	1.81938	1.97857	0.438553	0.955125	1.59143	-0.949967	0.0627194	1.76055	1.85632	1.37384
AT3G45040	yes	1.64	3.3	2.86	0.28	1.45	1.74	1.37193	5.20527	4.69891	0.407784	0.96	0.0336465	0.0379582	1.16957	2.03948	1.80647	-0.165795	1.70167	0.597624	2.26334	-0.387852	0.368766	0.32	0.21	0.611334	0.710505	1.07742	1.5791	1.11759	1.28399	0.348104	1.4156	0.460295	2.53614	-0.0809065	0.671162	-0.0304187	1.38805	1.29619	1.40862	-0.552674	-0.508915	-0.13404	-0.361579	-0.323778	0.303565	0.409497	0.378035
AT3G47080	yes	1.1	1.04	0.34	0.28	0.57	0.63	0.548196	0.570704	0.869383	-0.0181503	0.05	0.219651	0.125264	0.0124391	0.43117	0.188325	0.0440568	0.334841	0.0249154	0.157347	-0.211468	-0.107426	-0.09	-0.15	0.277397	0.55102	0.395228	-0.285036	0.402263	-0.806584	-0.44129	-0.329615	-0.222414	-0.723007	-0.339685	-0.21544	-0.0458546	-0.331724	NA	0.341867	-0.165779	0.57909	1.33162	-0.425297	0.0351913	0.908848	1.3428	0.446014
AT3G47540	yes	2.19	6.11	5.68	0.27	1.73	2.27	2.02978	4.73538	6.00181	1.3968	1.07	1.13558	1.0739	3.00875	2.60553	2.24599	0.440593	3.75861	0.996485	3.27115	0.0734273	2.33645	0.16	-0.08	1.00481	1.34232	0.598667	1.46624	2.39945	1.86069	0.956428	-0.562165	1.00709	0.537295	-0.141773	-0.0198436	1.3489	1.30074	3.05858	1.28239	0.849017	0.632847	0.943413	-0.558558	0.249205	1.39116	1.0769	0.657635
AT3G47550	yes	1.62	2.28	1.34	0.08	0.48	0.86	1.20719	2.92086	2.10058	0.176272	1.1	0.149361	0.457059	1.40593	1.53903	1.23354	-0.0538539	1.82148	0.515469	1.71982	-0.467913	0.652869	0.15	0.02	1.17085	1.24546	1.35297	1.7275	1.16553	1.97707	1.31362	0.673431	1.52869	1.36592	0.29594	0.386364	0.916293	0.632124	1.75796	2.61905	-0.865648	0.0334336	-0.363429	NA	-0.850026	0.452638	0.399022	0.150018
AT3G47780	yes	1.56	4.4	4.35	0.15	2.45	3.78	1.77556	4.04015	5.85458	0.930716	0.75	0.913235	0.292939	1.71962	2.29945	3.55974	0.0196932	2.2765	0.654183	2.93343	0.103907	1.01687	0.13	0.16	NA	NA	1.37687	1.88052	0.83103	0.80057	0.171193	1.18263	0.173689	2.1093	-0.104322	0.462698	-0.0798531	1.11825	1.27695	5.18691	NA	NA	NA	NA	NA	NA	NA	NA
AT3G48090	yes	2.18	4.38	3.91	0.57	2.85	3.41	3.15879	6.45963	5.6699	5.15733	0.2	0.232533	0.712658	1.32496	2.69068	2.95727	0.246569	2.52527	1.18403	3.64695	0.580558	1.83053	0.07	-0.02	2.35696	2.61754	3.38727	2.99997	2.15688	2.09789	2.05188	0.679593	1.90616	1.06663	-0.297361	-0.0219461	1.91627	0.600504	2.44162	1.76612	-0.68832	0.142393	0.242407	-0.360017	-0.596724	1.18746	1.70408	-0.635543
AT3G49350	yes	1.73	2.37	2.14	0.14	0.63	1.29	1.96949	3.19993	3.10813	1.06438	0.53	0.264924	0.165542	0.711994	1.40622	1.1146	0.0159471	1.20974	0.531461	1.52959	-0.0253665	0.6589	0.14	0.12	1.49383	1.6611	2.53852	2.71221	1.44427	1.39258	1.13093	1.49702	1.0615	2.39137	-0.0773306	0.661929	0.61928	1.14671	1.15499	2.35641	-0.494811	-0.0733615	0.554917	NA	-0.296034	0.629629	0.502614	0.0739272
AT3G49530	yes	2.4	2.98	2.79	0.93	1.74	2.57	4.55882	5.55973	4.11364	4.14794	1.07	0.557244	0.467385	0.904009	2.11862	1.99915	0.197247	2.1508	1.08081	2.59783	0.0026936	0.585192	0.24	0.2	2.7272	2.95996	1.0688	0.40928	2.61737	0.387099	0.653929	1.81161	0.736989	2.32015	-0.461283	0.870837	0.540896	1.05759	1.8524	3.44534	-1.09526	2.16328	4.07987	-0.0612448	-0.724902	1.37183	3.44382	0.710463
AT3G50070	no	1.05	-0.35	-1.04	1.69	1.92	2.13	0.201224	-0.532716	-1.69193	0.865528	-0.58	0.718961	-0.0813766	-0.909693	-0.240168	-0.144345	0.0895432	-0.381847	0.0963544	-0.574642	0.387092	-0.0395268	-0.3	-0.02	-0.354999	-0.381848	NA	NA	-0.388997	-0.526571	NA	NA	NA	NA	NA	NA	NA	NA	NA	-0.190734	-0.0662863	-0.697927	-0.52755	0.252421	0.172621	0.216417	-0.0129447	-0.677479
AT3G50410	yes	1.93	0.66	0.14	2.12	1.18	1.37	0.626403	0.416114	-1.9223	NA	0.77	-1.93367	0.5427	-0.245061	-0.232102	-0.547836	0.438801	-1.02148	-0.649104	-0.135208	0.0747521	-1.21671	0.2	-0.1	NA	NA	1.03529	0.120201	NA	NA	NA	NA	NA	NA	NA	NA	NA	NA	NA	NA	0.0367263	0.215609	-0.00595558	-0.100942	NA	NA	NA	NA
AT3G50760	yes	3.04	5.14	3.24	0.12	1.81	1.83	2.52238	2.39375	2.03903	0.288901	1.86	0.592762	0.636686	1.61814	1.60635	1.43166	0.268459	2.10283	0.36604	1.82195	-0.162878	0.65274	0.23	-0.24	3.23043	3.1337	1.60835	0.414621	2.36541	3.68583	0.887566	0.550586	0.765466	1.56698	-0.332482	-0.0129929	0.326225	0.890382	2.29055	NA	0.00650039	0.0793111	1.07785	-1.41166	NA	NA	NA	NA
AT3G50910	yes	1.88	2.83	3.12	0.14	0.3	1.4	0.648928	1.73752	3.6843	-0.291461	0.73	0.60039	0.21076	0.698764	0.720108	1.21284	0.0991133	1.16205	-0.00657645	1.57442	-0.060641	0.0907675	0.12	0.1	0.225552	0.63315	0.23623	0.605936	0.616247	1.56129	0.601788	1.36426	0.761383	2.02832	-0.143193	0.951378	0.693684	1.20713	NA	1.58609	-0.115262	0.282895	1.51909	-1.36065	0.215496	0.913619	1.00183	0.890273
AT3G50930	yes	3.95	5.98	6.53	2.02	4.96	6.01	8.49729	8.63891	7.74689	8.20718	1.66	1.09954	1.74864	2.45508	4.73314	4.4034	0.696201	4.05602	2.83942	5.05658	0.708384	1.03322	0.47	0.29	5.42182	5.53787	3.08226	1.31803	5.01789	2.24963	0.931033	1.88016	1.27123	3.97441	-0.994394	1.29834	1.14615	2.50234	4.52181	5.73735	-0.0199719	1.20293	4.28737	-0.417757	1.78438	6.66412	6.0775	0.0382147
AT3G51160	yes	1.14	1.72	1.29	0.35	0.7	1.15	0.456637	1.11367	1.77657	-0.263326	1.14	0.299987	0.31694	0.80025	1.08443	1.45816	0.105583	1.24693	0.0401217	1.93684	-0.0103055	0.541479	-0.08	0.07	0.406944	0.480933	1.58222	2.36663	0.358881	0.706173	0.41163	1.32397	0.287649	2.12114	-0.0214982	0.687724	-0.060564	1.41357	NA	0.995359	-0.390542	-0.96208	0.655605	NA	0.189389	0.53456	-0.384588	0.0761535
AT3G51450	yes	2.43	4.56	4.68	-0.12	-0.44	-0.33	0.1895	4.65236	5.71279	-0.313255	1.03	0.146694	0.795464	2.61328	0.105009	-0.973923	0.0332238	0.754234	0.0560758	-0.0687711	0.0531883	0.615968	0.36	-0.63	2.50948	2.4841	0.846334	0.59709	0.598231	2.13824	0.166954	0.221237	0.236796	0.17338	0.0240598	0.122892	0.16009	0.514037	3.0537	1.26501	-0.0786153	-0.77714	-1.25336	-1.1157	-1.77586	3.81126	2.77303	5.22413
AT3G51895	no	2.27	2.75	2.15	1.4	0.05	-0.5	-0.413999	-1.62426	0.447303	-0.0434349	-0.27	0.986527	0.0592293	-0.235678	-0.732256	-0.310842	-0.165839	-0.523421	-0.191083	-1.00549	1.32678	0.161351	0.12	-0.05	-0.0696982	0.0931428	-0.447681	-1.26401	1.01874	-0.612996	-0.791399	-0.423605	-0.552581	-0.439852	-0.383115	-0.0754831	-0.12012	0.0694358	NA	0.524653	0.741245	0.848458	0.766417	-0.0404007	-0.160268	0.807116	1.15995	0.935087
AT3G52430	yes	2.74	5.41	4.81	0.83	3.5	3.8	4.66695	5.52439	6.49334	4.861	-0.19	0.212706	0.718107	2.06523	4.48351	3.9191	0.207906	3.62637	2.47123	5.28685	0.822818	2.16118	0.32	0.1	3.26269	3.76052	1.12623	0.746419	2.19551	1.1874	0.82089	0.144633	0.541843	1.86967	-0.0850503	-0.035847	0.892219	1.47688	2.30043	NA	NA	NA	NA	-0.296915	NA	NA	NA	NA
AT3G54030	no	1.86	2.75	1.12	0.67	1.6	2.51	0.437253	1.15989	1.9186	-0.0632135	-0.32	0.225086	0.204507	0.892291	1.28465	0.942179	-0.0293702	0.574911	0.219405	0.501432	-0.60491	-0.635236	0.07	0.01	NA	NA	1.12485	1.63175	0.744829	0.898265	0.0328968	2.362	0.00931054	2.76518	0.0398311	1.54701	-0.0397089	1.16189	1.63158	0.794276	-0.0974031	-0.480031	-0.217735	-0.612544	-0.406108	0.996289	0.738966	0.322982
AT3G54100	yes	1.66	2.44	2.06	0.43	0.91	1.17	2.08152	4.02239	3.65245	0.453742	0.66	-0.0454993	0.283495	0.950124	1.44602	1.02936	0.0606192	1.47849	0.552396	1.78588	-0.179927	0.661283	0.17	0.07	1.44451	1.84198	0.495027	1.31628	1.92821	1.92688	1.29239	1.7394	1.40469	1.94404	-0.244793	0.084117	0.391038	1.16225	1.02232	2.31301	NA	NA	NA	NA	NA	NA	NA	NA
AT3G54150	yes	4.64	6.45	8.67	-0.05	2.72	3.85	6.97579	11.8489	7.51137	2.82207	2.55	0.64911	1.82025	3.783	5.67904	4.3741	0.518026	5.34742	3.88297	5.98025	-0.567492	1.98428	0.27	0.5	5.22426	5.70797	2.20299	2.59643	6.64	7.51031	4.22257	0.528132	4.92026	4.96905	-0.268974	0.914564	3.43826	4.55209	7.07877	5.08908	NA	NA	NA	-0.126269	NA	NA	NA	NA
AT3G55050	yes	1.16	1.51	0.88	0.25	0.65	0.97	0.830806	1.67491	1.35177	0.305308	-1.07	0.147958	-0.0147916	0.401694	0.66775	0.682349	-0.0860828	0.903276	0.174193	0.724326	-0.144551	0.177563	0.14	-0.15	0.797855	0.749569	1.10576	0.894312	0.748516	0.944042	0.0704517	0.748264	0.0299723	0.929282	0.0223351	-0.0860594	0.0187594	0.50442	0.651998	0.257151	-0.563438	-0.744948	0.21015	-0.370696	0.645008	0.533428	0.28983	-0.152708
AT3G55950	yes	2.33	3.09	3.45	0.53	1.42	2.53	3.67759	5.76831	6.23174	1.15809	1.95	0.747062	1.26617	2.12678	2.88891	2.83264	0.172032	3.16014	1.38558	4.0948	0.31002	1.46624	0.23	0.4	1.88992	2.28696	2.82158	3.27828	2.3719	3.48735	0.900447	0.663008	0.897029	4.01046	-0.306787	1.41826	0.560887	2.61648	3.11894	2.14772	NA	NA	NA	0.0368965	0.0766031	0.61222	0.187088	0.0629176
AT3G57280	yes	1.37	2.43	2.01	0.24	0.53	1.18	0.633783	2.47785	2.55519	0.089224	0.69	0.491222	0.204803	0.562197	0.482819	0.843753	0.130269	0.767423	-0.0174516	0.913843	-0.224105	0.5891	0.02	0.03	0.872172	0.76803	0.772598	1.0901	0.816125	1.34747	0.715289	1.01786	0.766972	1.49804	-0.0278661	0.421439	0.432793	0.983952	2.18231	0.932667	-0.23886	-0.274184	-0.23385	NA	-0.0494227	0.331149	-0.0804928	0.0316001
AT3G57450	yes	2.93	4.04	3.76	0.22	1.69	3.09	4.8028	5.86448	2.53906	2.60057	1.13	0.947086	0.67203	1.61578	2.63071	2.30556	-0.0286581	2.76994	1.41705	3.29906	0.201761	0.368854	0.53	0.51	2.1053	2.07424	2.39263	2.10189	2.28544	2.41609	0.896977	2.6576	1.02611	3.51846	-0.484398	1.1245	0.589351	1.72707	NA	3.06837	-0.537519	0.3157	1.73015	-0.0224009	0.0914963	1.05122	2.14058	-0.308751
AT3G57460	yes	2.79	5.49	7.75	-0.69	3.11	6.21	4.21423	9.09364	9.84796	0.0222623	0.52	0.0570798	0.416988	2.24839	4.5529	2.82536	0.282802	2.42246	1.9691	4.26763	0.0330235	1.62437	0.48	-0.18	NA	NA	NA	NA	4.44e-16	1.25781	2.7404	0.807401	2.42444	1.63031	-0.152915	0.222041	1.33901	0.324624	4.36661	NA	NA	NA	NA	-1.28472	NA	NA	NA	NA
AT3G57880	yes	1.39	2.56	2.97	-0.01	1.25	2.15	0.444735	3.12668	5.37096	0.200178	0.41	0.308429	0.194465	0.940807	1.41989	1.76679	-0.0646025	1.20368	0.297741	2.08079	0.140397	0.165283	0.15	0.15	0.742175	0.838011	0.256158	0.265872	0.637646	0.62525	0.0795883	1.66133	0.0877568	2.23564	-0.231533	0.757815	0.086965	0.689507	1.3152	1.74285	-0.383194	0.447046	1.05554	-0.48629	0.211672	0.063003	0.497862	-0.0483348
AT3G60420	yes	3.26	5.91	6.09	1.51	4.34	5.07	4.81606	8.00473	7.50566	4.72968	0.83	0.44686	0.566702	1.96233	3.41903	2.57141	0.0220243	2.66065	1.33087	3.89544	1.12107	2.15446	0.36	0.01	2.34872	2.44658	NA	NA	4.30414	3.2769	0.171791	-0.220739	0.326467	0.802305	-0.0965771	0.126753	0.385682	1.26487	3.80888	4.80058	-0.689634	-1.19478	0.637867	-0.428141	-2.34174	2.55687	1.54761	0.917274
AT3G61190	yes	4.06	5.74	4.97	2.33	4.89	6.07	7.39779	9.29445	7.89514	7.42053	1.07	1.15379	0.649162	2.36431	3.67179	3.3711	0.119211	3.8418	2.20659	4.44013	-0.261388	1.29761	0.93	0.06	4.72743	5.06038	2.29538	1.44411	4.26005	2.33726	1.23591	3.32325	1.64142	4.962	-0.962608	1.81341	0.81925	2.61986	0.854899	3.6951	1.45834	2.03881	5.83735	0.0890326	NA	NA	NA	NA
AT3G61640	yes	1.35	1.7	1.06	0.25	0.7	1.08	1.66821	2.06611	-2.90679	0.956298	0.33	0.383917	0.52538	0.572356	1.65514	1.26026	-0.0490536	0.925053	0.552957	1.71016	-0.71553	0.437416	0.4	0.23	0.395501	0.582068	4.05236	4.04553	0.727271	-0.103757	0.356282	0.0585891	0.587578	1.13128	-0.570945	-0.344266	0.248857	0.137032	-0.572504	0.88376	-0.667713	-0.749617	2.61569	0.119981	0.36578	0.216815	1.15648	-0.732983
AT3G62590	yes	2.08	2.99	2.75	1.63	1.34	2.74	0.45918	2.58631	5.74464	0.267058	1.3	0.398919	0.624625	1.21583	1.84468	1.59613	0.127696	1.48177	0.200603	1.98325	0.045996	0.747039	0.11	-0.07	NA	NA	-0.287566	0.374119	0.540569	0.869693	1.25175	0.283635	0.926641	0.711282	0.0676444	0.466972	0.329791	0.363534	NA	1.79943	NA	NA	NA	-1.67615	NA	NA	NA	NA
AT3G62720	yes	1.87	1.79	1.23	0.4	0.92	1.38	1.56122	1.82912	0.211708	0.634714	0.54	-0.00289838	0.14164	1.2834	1.80629	1.01013	-0.540497	1.21794	0.730865	1.62018	-0.0754749	-0.113542	0.41	0.58	0.943112	1.05816	2.73318	2.19376	1.65716	0.102624	0.121571	0.368474	0.162227	1.63852	-0.832243	0.444638	-0.379776	-0.0736408	-0.197859	1.46746	-2.25025	0.862203	1.82654	0.151887	-0.767745	-1.38578	0.8482	-0.785089
AT3G63010	yes	2.03	2.91	4.66	0.26	0.93	3.08	0.263449	1.9208	4.90563	-0.736769	0.62	0.216923	0.0932716	0.769183	1.54984	1.28604	0.0771041	1.26897	0.17226	1.35558	-0.502554	-0.251843	0.29	0.02	0.287616	0.458628	-0.0686345	2.32815	0.317588	1.63769	1.14623	1.18486	1.30094	1.74556	-0.00809495	0.618331	0.823809	0.565699	1.40462	3.33774	-0.212259	-0.316595	1.49574	-1.0635	-0.307814	1.87211	1.66255	1.59426
AT4G00850	yes	1.93	3.21	1	0.71	1.31	1.6	1.62371	3.29459	3.94009	0.212692	0.62	0.232899	0.118236	1.70341	1.98007	1.77242	-0.112811	2.19225	0.594255	2.3937	-0.575644	1.18758	0.16	0.07	1.08329	0.542431	0.391334	0.236071	1.24645	1.22467	0.192841	-0.138269	-0.0128793	-0.0739924	-0.175904	-0.332659	0.0237211	0.409736	0.439026	NA	NA	NA	NA	-0.953765	NA	NA	NA	NA
AT4G01010	yes	3.12	3.92	3.5	0.31	2.69	3.98	4.69637	7.49442	6.3959	2.25295	1.61	0.686495	0.485413	1.22206	2.78417	2.30219	0.0919248	2.23357	1.29894	3.1135	0.0806521	0.821921	0.34	0.32	4.02272	4.47884	2.38159	2.05046	5.09785	4.30081	2.28873	1.20346	2.67835	3.78089	0.358911	1.19442	1.55297	1.80339	4.89992	3.34876	NA	NA	NA	-0.120632	NA	NA	NA	NA
AT4G02195	yes	1.12	1.35	0.52	-0.07	0.43	0.47	1.42558	2.77342	1.67478	0.656044	-0.02	0.158126	0.0306947	0.47322	0.43445	0.550607	0.0493299	0.873743	0.12243	0.709332	-0.168673	0.192894	-0.02	0.1	0.950839	1.09265	1.36475	1.22254	1.83279	1.50945	0.663593	0.712959	0.572312	1.07019	-0.15407	0.304469	0.227423	0.657297	0.922315	1.33234	-0.0374654	-0.242254	0.153812	-0.127454	0.194021	0.470717	0.302028	0.0376653
AT4G02550	no	1.55	2.9	2.06	0.16	2.17	2.33	1.57353	3.97336	3.08974	1.34397	0.29	0.148348	0.387877	0.952115	1.99912	1.49472	-0.0388814	1.69904	0.66422	2.06915	0.0779504	1.15869	0.1	0.04	0.438352	0.970607	-0.0976823	0.353512	0.877849	1.27996	0.855186	0.515065	0.870922	1.44356	-0.0139365	0.122028	-0.0612519	1.38161	1.48961	1.65169	0.00598107	-0.444838	-0.187834	NA	-0.217485	0.850635	0.257791	0.0578347
AT4G03450	yes	4.33	4.95	7.39	1.41	3.2	7.24	6.07232	9.32246	8.66401	1.59502	1.41	0.941653	0.398905	1.59946	4.87355	4.78039	0.182235	2.55045	2.26928	5.54533	0.96517	1.9085	0.39	0.11	NA	NA	1.26995	3.17553	NA	NA	1.77928	2.36986	1.69622	3.97167	-0.215026	0.888537	1.07535	2.62145	NA	3.42611	NA	NA	NA	NA	NA	NA	NA	NA
AT4G05020	yes	1.96	4.49	3.87	0.29	0.59	1.86	0.494814	2.01389	5.66448	-0.185615	1.26	0.939664	0.202501	1.30987	1.14596	2.27249	0.110731	1.56485	0.169839	2.1247	0.210969	0.808516	0.25	-0.02	-0.0922398	0.0815007	0.231475	0.706833	-0.0790246	0.654685	0.581671	0.966726	0.532133	1.72279	-0.267623	0.738103	0.499009	1.64368	1.27341	2.7861	-0.0175976	-0.579398	0.618509	-1.72065	-0.428381	2.02459	1.34204	0.662468
AT4G08500	yes	1.45	2.09	1.53	0.22	0.87	1.27	1.68423	2.73985	2.55369	0.626471	0.36	0.229113	0.207645	0.713454	1.17865	0.948751	-0.0278894	1.47717	0.343081	1.33512	0.0961729	0.191464	0.13	0.17	2.21326	2.36224	1.66303	1.65953	1.98707	0.978648	0.308798	0.666564	0.183887	1.45012	-0.377615	0.103382	0.0223318	0.919404	1.51417	1.71654	-0.91621	0.313189	0.915868	NA	-0.522074	0.474577	1.20831	0.46729
AT4G09030	yes	2.52	2.8	2.16	0.54	0.87	0.94	2.0513	4.30393	2.46097	1.59605	0.18	2.28249	1.27327	2.2562	1.81453	1.9266	-0.101162	1.92449	0.226752	1.97923	0.431386	0.528523	0.06	0.13	0.739228	0.584048	1.59533	0.219647	0.977011	-0.216549	-0.260529	1.29198	0.20443	2.3573	-0.826174	1.80095	-0.391255	0.778314	-0.885021	2.31604	-0.263403	-0.495153	0.735082	-0.443545	0.808309	0.606431	0.67446	0.52642
AT4G09570	yes	1.68	2.45	2.55	0.24	1.31	1.77	1.74127	3.42958	3.62145	0.485495	0.61	0.301444	0.303338	0.965985	1.68341	1.37735	0.0877265	1.68794	0.698598	1.93094	-0.0943558	1.12675	0	-0.05	0.737517	0.9869	0.139916	0.206891	1.44685	1.42932	0.371443	0.281619	0.521055	1.09465	-0.117484	0.131291	0.35718	0.933877	1.77766	2.32498	-0.66275	-1.1772	0.955633	-0.0475049	-0.496174	0.825919	0.425852	-0.0326375
AT4G10040	yes	1.09	1.96	1.49	-0.01	0.29	0.37	1.39887	1.60779	1.5402	0.541423	0.42	0.883518	0.579987	0.922581	0.965407	0.949213	0.173817	1.47393	0.282272	1.47301	0.172301	0.47574	0.11	-0.2	0.106205	0.0229481	-0.284571	0.0685269	0.153065	0.0965215	-0.074359	0.230539	0.0618893	0.649586	-0.3681	0.493746	0.232806	0.729284	-0.397617	0.890317	0.0900325	0.281224	0.817504	-0.843725	0.484864	0.387802	0.0931143	-0.286047
AT4G11660	yes	1.72	2.04	1.16	0.71	1.03	1.72	5.03931	4.86119	3.14233	0.911256	0.37	-0.200402	0.943695	0.59243	1.11451	1.04387	0.658448	2.04481	0.584928	1.99102	0.501707	0.774809	-0.27	-0.17	1.84646	2.10242	-1.8326	-0.0777404	0.342454	-0.673634	-0.558534	-0.424788	-0.444939	0.0388191	-0.501595	-0.104884	-0.434777	-0.191887	NA	4.03192	0.459609	0.043532	0.0274622	-0.699868	-0.147516	0.641637	0.708881	0.0593211
AT4G11890	yes	2.55	2.98	5.35	1.19	1.07	4.64	4.10551	7.65532	8.65718	2.13217	0.43	0.538629	0.0955119	0.970006	2.12772	3.42609	-0.0288907	1.18946	0.699536	3.21244	-0.156664	1.57298	0.35	0.15	4.08015	4.81205	1.18766	0.775419	3.71788	5.4493	3.70966	3.85358	3.43797	4.06062	0.148856	1.71651	1.99944	1.12553	4.64498	1.98492	NA	NA	NA	-1.85699	-1.06718	2.70519	0.513497	0.580266
AT4G12040	yes	1.69	1.69	1.23	0.15	0.14	0.74	1.67462	2.28143	1.48616	0.682107	0.8	-0.00561294	0.266583	0.576659	1.42792	0.772564	0.0494137	1.28212	0.485526	1.32782	-0.249311	-0.0368851	0.12	0.24	0.808495	0.794174	1.06589	1.74475	1.38583	1.78507	0.751605	0.258019	0.81964	1.33036	-0.249862	0.190433	0.39812	0.518213	NA	1.9852	-0.270741	0.0313989	0.395347	-0.344326	-0.179668	0.657462	0.523272	-0.272811
AT4G12120	yes	1.61	3.52	2.97	0.53	1.23	2.37	0.334335	3.11364	4.2693	0.0636119	1.02	0.529328	0.289984	1.30511	1.48253	2.60487	0.123205	1.78376	0.37134	2.67599	-0.588411	0.675104	0.23	0.15	2.26178	2.32137	1.7775	2.33204	3.30795	4.31963	1.82676	3.77306	1.84718	5.0051	-0.251736	1.59712	1.16926	3.17942	3.37525	2.99597	NA	NA	NA	0.0258436	NA	NA	NA	NA
AT4G12720	yes	3.21	4.37	3.97	1.11	3.6	4.39	5.81072	7.72201	6.63875	3.75312	1.17	0.503229	1.17359	2.31949	4.10938	3.58044	0.36153	3.4328	2.17324	4.41402	0.355293	1.2278	0.3	0.11	2.36927	2.51921	1.46666	1.24646	2.83653	2.72114	0.331703	1.24093	0.446614	2.31776	-0.184418	0.632994	0.229787	1.39768	2.40524	2.03942	-1.16805	-0.478222	0.589439	-0.315861	-1.29084	1.49124	1.72189	-0.051871
AT4G15140	yes	1.07	1.77	0.85	0.6	0.72	1.22	0.704806	1.82909	0.140041	0.169406	0.72	-0.710307	0.518198	1.0448	1.20102	1.08301	0.273967	0.649616	0.426287	1.24917	0.221609	0.558345	-0.18	0.03	0.362283	0.759613	NA	NA	0.107495	0.843744	0.440495	0.00352108	0.194333	0.940327	0.0795807	0.013448	0.387493	0.561099	1.40699	0.973968	0.161746	-0.108942	-0.746318	-0.0135487	-0.288993	0.32715	0.170981	-0.27586
AT4G15975	no	3.05	2.72	4.45	0.29	0.98	1.69	5.52984	5.11865	-0.541951	NA	1.92	0.189068	1.57931	1.97806	3.90397	3.08882	-0.109552	2.14148	2.9528	4.85516	-0.135884	1.09559	0.83	0.85	NA	NA	NA	NA	NA	NA	NA	NA	NA	NA	NA	NA	NA	NA	NA	NA	NA	NA	NA	NA	NA	NA	NA	NA
AT4G16820	yes	3.51	6.46	5.51	2.22	6.67	6.76	6.12146	8.75807	6.46623	NA	0.34	0.421379	1.15983	3.60944	4.06998	5.67509	0.0214659	5.24152	2.53491	6.43247	-2.31724	2.90024	2.63	-0.3	2.58336	4.25411	3.12324	3.2422	3.4382	0.618859	NA	NA	NA	NA	NA	NA	NA	NA	NA	NA	NA	NA	NA	NA	NA	NA	NA	NA
AT4G17230	yes	2.44	2.72	1.63	0.44	1.59	1.44	2.85948	4.99849	3.59583	2.61124	1.14	0.410242	0.961276	1.59035	1.84774	0.498687	0.0436951	1.67732	0.86774	1.60603	-0.221915	0.151056	0.28	0.2	2.81165	2.76642	1.32989	0.907204	3.30547	1.55375	0.517419	0.338884	0.534772	0.988096	-0.220597	0.376038	0.852932	0.554635	2.34399	3.88358	-1.19289	-0.520298	3.0515	-0.617945	-1.40279	3.90285	4.212	1.37794
AT4G17240	yes	1.46	2.03	0.47	0.34	1.48	0.81	0.883542	3.04226	1.2387	NA	0.19	-0.285523	0.341291	1.03817	0.839988	0.303768	-0.190754	1.18146	0.217585	1.42625	-0.056476	-0.0797505	-0.05	-0.15	0.542214	0.855806	0.329001	0.379866	-0.477401	-0.151052	0.221328	-0.844489	-0.111609	-0.314639	-0.156458	-0.131502	0.0249515	0.694114	0.469769	1.63507	NA	NA	NA	-0.369964	NA	NA	NA	NA
AT4G17500	yes	3.95	5.69	6.04	0.35	0.64	1.15	3.68885	5.83147	5.04418	2.84063	2.61	0.33148	2.16751	2.7987	1.22953	0.419732	-0.132597	2.54015	1.08631	1.16602	0.676303	0.835565	0.63	0.82	2.42376	2.64992	0.788957	1.5696	1.43279	1.5642	0.991983	0.855463	1.39845	2.46431	0.0675163	0.457325	0.715476	1.63868	3.69024	5.33433	-0.981517	3.40277	2.38148	0.224601	-2.45192	2.52792	4.61656	-0.341736
AT4G17615	yes	2.73	4.14	2.55	0.45	0.94	1.42	0.713743	3.54021	2.39128	0.458526	1.22	0.305088	0.986563	2.04432	1.81516	1.98452	0.126076	1.99532	0.405706	2.35461	-0.319724	0.208447	0.53	0.16	1.97015	2.18868	2.80419	2.68055	1.35427	2.12515	1.29008	2.10742	1.60298	3.18745	-0.859188	0.436227	0.923819	1.56945	2.80582	2.41074	-0.146171	-0.309198	4.37568	-0.622267	-0.170719	0.504394	0.627759	-0.520633
AT4G17900	no	1.98	2.98	2.21	0.53	0.39	1.29	3.31301	4.4768	3.58872	NA	0.92	0.340549	0.18294	0.98127	2.11194	1.67949	-0.134114	1.65938	1.16263	2.08883	-0.204167	0.225812	0.49	0.4	NA	NA	NA	NA	NA	NA	NA	NA	NA	NA	NA	NA	NA	NA	NA	NA	NA	NA	NA	NA	NA	NA	NA	NA
AT4G18540	yes	4.26	6.36	5.15	0.01	0.77	4.37	6.95098	6.88038	0.146741	NA	1.28	1.33636	0.599825	0.700845	3.09793	3.89817	-0.605904	0.0973008	1.03605	3.98585	-0.296412	-0.244885	1.2	1.42	4.63837	5.58657	3.7318	0.0412176	4.08114	0.00145303	0.00549433	0.00307834	0.600551	2.71133	0.00537584	0.00344593	3.19886	3.15323	NA	NA	NA	NA	NA	NA	NA	NA	NA	NA
AT4G19420	no	2.34	2.25	1.98	2.57	3.39	4.38	-0.41035	-1.86477	-3.01001	-0.0827306	0.16	-1.0117	-0.746256	-0.822862	-0.212493	-0.589325	-0.358894	-1.05549	-0.02382	-1.51625	0.393279	-0.722912	0.23	0.78	-0.0804802	0.276637	-0.869275	-1.12382	0.987939	-0.828739	-0.917042	-0.609713	-0.846387	-0.580639	-0.0380484	-0.434589	-0.50645	-0.304738	-0.91773	-0.700687	-1.45168	1.62717	-0.0909324	0.608652	-1.61645	-1.89012	0.409465	-0.324643
AT4G20170	yes	1.01	0.87	-0.07	0.43	1.1	1.69	1.48778	0.0541173	-1.21922	0.385025	-0.07	0.536278	0.246176	-0.5474	-0.14561	0.162585	0.361079	0.158924	-0.0960528	0.376792	0.356988	0.169359	-0.45	-0.27	0.763612	1.03196	1.07707	-0.074763	1.6786	0.247848	-0.885301	-1.3753	-0.755739	-1.5727	-0.439022	-0.39884	-0.454894	-1.17142	-1.22766	0.676787	-0.183012	-0.703539	1.04541	0.119513	0.0536408	0.315616	-0.245803	-0.19876
AT4G20320	yes	2.1	2.82	2.21	0.53	2.25	2.81	1.64469	2.80303	0.0439421	NA	-0.06	0.706444	0.212811	0.49448	1.16622	1.24344	-0.0522023	0.944647	0.343436	1.09869	-0.137918	-0.549179	0.44	0.12	0.664036	0.909924	NA	NA	NA	NA	NA	NA	NA	NA	NA	NA	NA	NA	0.814192	NA	-0.00369842	0.259322	-0.254656	-0.847458	NA	NA	NA	NA
AT4G20880	yes	1.12	1.39	0.21	-0.06	0.15	0.66	1.52806	2.26632	1.54544	1.30969	0.24	-0.0423251	0.187851	0.0480237	0.57561	0.336089	0.115865	1.04163	0.246626	0.714541	-0.250931	0.47105	-0.12	0.11	0.468499	0.7706	0.98325	1.13152	0.504995	0.694815	0.359723	-0.642239	0.453387	-0.55429	-0.04175	-0.222237	0.213468	-0.301061	NA	0.691984	-0.167505	-0.107353	0.818751	-0.381635	-0.183676	0.840785	1.04408	0.443792
AT4G21500	no	2.1	3.7	3.47	0.97	1.38	3.26	0.00585591	2.65243	2.70568	NA	0.32	0.988186	0.0295323	0.492134	0.975273	0.997497	-0.0430862	0.888255	0.10871	1.24744	-0.47326	1.28411	0.41	0.44	NA	NA	NA	NA	0.208289	2.44094	NA	NA	NA	NA	NA	NA	NA	NA	NA	0.49837	NA	NA	NA	-0.821976	NA	NA	NA	NA
AT4G21560	yes	1.12	1.73	1.34	0.86	1.42	1.59	0.376473	1.99187	2.54008	0.698872	0.23	-0.0802007	-0.029795	0.458222	1.22309	0.700371	-0.0661313	0.670498	0.261731	0.748306	-0.581877	0.24119	0.22	-0.01	NA	NA	0.767264	0.48333	0.970856	0.827145	-0.4082	0.660695	-0.459652	0.609491	-0.183492	0.441652	-0.500183	0.517806	0.526697	1.41821	-1.27236	-0.0908019	1.21322	-0.275739	-0.351885	-0.0335957	0.799329	0.0143411
AT4G21700	yes	1.43	1.92	1.05	0.4	1.02	1.45	1.07355	1.54173	2.20359	0.53724	0.05	0.168068	0.352747	0.375892	0.592376	0.436671	0.238365	1.06622	0.0737182	0.977902	0.125484	0.13929	-0.13	-0.08	0.189736	0.436829	0.601976	-0.153493	0.582597	-0.0441113	NA	NA	NA	NA	NA	NA	NA	NA	NA	0.960443	NA	NA	NA	NA	NA	NA	NA	NA
AT4G22780	yes	2.09	2.76	0.15	0.49	1.38	1.81	1.3813	4.72269	2.0571	0.7065	1.05	0.417686	0.693432	1.5467	1.94966	1.79666	0.0600631	2.34673	0.612747	2.59959	-0.209875	0.776996	0.4	0.06	2.43822	2.60023	4.63157	2.53126	2.50182	1.92794	1.0748	2.47136	1.25621	3.83718	-0.657985	0.106003	0.962064	2.17193	2.14872	1.5808	-0.851495	-0.926322	2.6578	0.136252	-0.760776	2.63467	2.33443	-0.625228
AT4G23030	yes	3.44	5.49	5.1	1.62	2.84	4.29	3.18327	7.86864	7.09959	NA	1.87	0.00336137	0.584437	1.82235	2.73133	2.66121	0.141505	2.9018	0.870519	3.31986	-0.427752	1.52307	0.25	0.31	0.93206	1.54847	3.35257	5.14101	1.58721	4.11469	3.25372	0.147414	3.08512	3.09837	-0.119945	0.0872084	2.83897	2.17588	3.98387	NA	NA	NA	NA	NA	NA	NA	NA	NA
AT4G23210	yes	3.37	6.23	6.43	1.03	3.4	6.95	4.01691	9.14809	10.75	-1.33e-15	0.51	0.385489	0.504222	1.66107	2.58014	2.98338	-0.0602829	2.22137	0.949413	3.02439	0.0926928	0.764177	0.38	0.28	1.39286	3.13424	4.65846	4.26648	3.25488	3.71119	2.14035	3.56771	2.1951	3.33059	-0.105373	1.69153	0.903423	0.643919	4.29971	NA	NA	NA	NA	NA	NA	NA	NA	NA
AT4G24370	no	1.1	1.76	0.62	0.38	0.75	0.48	0.254554	1.21947	0.543098	0.190236	0.96	0.461963	0.273694	0.553635	0.13391	0.373384	-0.0356729	0.293109	0.127367	0.273795	-0.154939	-0.300842	0.04	-0.07	NA	NA	0.408147	0.214668	NA	NA	0.819204	0.894763	0.74031	1.32743	-0.245806	0.580662	0.591714	0.292002	0.446107	1.06158	-0.552288	-0.284231	0.300196	-0.188707	-0.704814	-0.257249	-0.156748	-1.01869
AT4G24380	yes	3.55	4.13	2.41	1.28	1.49	1.59	4.34316	4.21684	1.65897	3.45283	1.12	0.428246	0.900612	1.78147	2.10126	1.22434	0.322615	1.87349	1.22514	1.90387	0.279102	0.0432807	0.58	0.05	3.13241	3.19155	0.222812	-0.443233	2.74156	1.0508	0.798866	1.61122	0.801951	2.04027	-0.556594	0.816801	0.711922	0.574644	1.38651	3.66739	0.403401	1.15417	3.01325	-0.833568	-0.419497	2.9327	3.15173	0.739831
AT4G25030	yes	1.99	2.94	1.9	0.08	0.39	0.72	2.13373	3.11321	1.62447	0.382362	1.06	0.582708	0.589311	1.48959	1.5027	1.26229	0.0921414	2.06673	0.406036	2.04537	0.0139707	0.261697	0.3	0.23	1.13364	1.09836	0.951652	1.46941	0.970767	1.61914	1.16032	1.69834	1.24915	2.62848	-0.275743	0.256254	0.911115	2.21106	1.55292	2.01075	-0.403803	-0.0447414	0.199845	-0.347784	0.100638	0.318096	0.273326	-0.175448
AT4G25390	yes	2.07	3.18	3.35	0.6	1.23	2.4	3.80062	5.3843	5.29859	2.38664	1.47	0.78464	0.908392	2.06617	2.84025	2.11696	0.103694	2.7833	1.28194	3.53601	0.603972	0.340905	0.47	0.42	1.46582	1.69262	-0.112332	-0.0319874	1.91124	1.02944	1.03869	0.771629	1.06229	1.91515	-0.602323	0.58574	0.49515	1.0346	0.913482	3.50746	-0.552532	-0.475139	0.574606	-0.731087	-0.222585	0.590925	0.637543	-0.19032
AT4G25900	yes	1.68	2.08	2.26	-0.05	0.29	1.22	1.94451	3.68635	3.10729	0.129266	0.92	0.44188	0.481706	1.30594	1.53427	1.60681	0.107911	1.89074	0.669268	2.2264	-0.4446	1.28638	0.22	0.02	0.554425	0.645625	1.23819	2.14277	0.868793	2.05368	1.88354	0.895684	2.05177	2.59191	-0.0891186	0.559714	1.6993	2.26634	2.2233	2.07517	-0.329332	-0.470914	-0.805082	-0.0195177	-0.6517	0.242888	-0.286247	-0.584505
AT4G26120	yes	2.91	5.12	6.58	0.58	3.24	5.89	6.13231	7.8754	9.89907	NA	0.41	0.832432	0.378519	1.38457	3.34964	4.28987	0.0249694	2.56796	1.92487	4.92	0.312785	1.32534	0.62	0.12	1.23753	1.38162	0.851957	2.20311	1.54137	3.79479	NA	NA	NA	NA	NA	NA	NA	NA	3.48983	NA	NA	NA	NA	NA	NA	NA	NA	NA
AT4G26400	yes	2.24	2.02	1.52	1.02	1.12	1.02	3.88417	4.60997	2.62056	3.8248	-0.01	-0.790814	0.225479	0.806933	1.4901	0.728629	-0.00771999	1.96244	0.872363	1.61601	-0.0459308	0.167974	0.19	0.31	1.6504	1.77462	0.0308885	0.560773	2.37552	0.978014	0.161263	-0.104301	0.248184	0.604945	-0.18764	0.449165	0.0616662	0.360865	NA	1.578	-0.249057	0.0522605	0.0739346	NA	-0.371877	0.255268	0.916128	-0.323153
AT4G27260	yes	1.8	1.29	-0.49	0.42	0.62	4.24	1.81645	0.15813	-0.81744	NA	0.26	0.448371	-0.127166	0.93414	1.83283	2.05822	0.260546	0.835412	0.744939	1.58739	-0.785355	0.0164015	0.21	0.36	0.462579	0.358263	NA	NA	-0.362573	0.605359	0.0207225	0.983383	0.0362883	0.45073	-0.120457	0.218393	-0.344889	-0.561217	2.24283	0.439789	-0.898625	0.80949	-0.953912	0.279378	-0.908209	0.409081	2.23557	0.492513
AT4G27350	yes	1.74	2.77	2.4	0.5	1.6	2.5	0.387959	1.68436	1.17006	0.387026	0.49	0.190429	0.125112	0.549007	1.33854	1.2014	0.10446	0.769172	0.309563	1.62275	-0.0432951	0.0946995	-0.08	0.41	0.0663978	0.260141	0.797219	1.42468	1.30326	0.890838	-0.100519	1.57075	0.00528513	2.29018	-0.236393	0.784673	-0.401878	1.13222	0.051158	2.27285	-0.31628	-0.0262666	2.61041	-0.57561	0.463133	1.10124	1.27763	0.0323617
AT4G27970	yes	1.81	2.73	2.58	0.28	0.47	3.11	2.81989	4.90194	-1.36621	NA	1.54	-1.61543	0.690739	0.545191	1.4851	1.53183	0.325256	1.13069	0.822525	1.99014	-1.46436	-0.0642768	0	0.32	1.08707	1.15947	NA	NA	0.931489	1.5571	1.29618	0.0455267	0.812408	0.230271	-0.0580053	-0.101213	0.720593	1.10632	3.92907	1.42535	NA	NA	NA	-0.262213	NA	NA	NA	NA
AT4G27980	no	1.73	1.08	0.27	1.98	1.94	4.23	2.59739	3.77698	-2.39647	NA	1.17	NA	1.20333	0.639032	2.96215	0.697576	1.01263	1.87398	1.62769	2.19524	0.131802	1.02895	-0.9	1.44	NA	NA	NA	NA	NA	NA	NA	NA	NA	NA	NA	NA	NA	NA	NA	NA	NA	NA	NA	NA	NA	NA	NA	NA
AT4G28400	yes	1.23	2.29	1.4	0.15	1.01	1.54	1.94061	2.60894	3.40679	1.32058	0.75	-0.0504322	0.0997856	0.730304	0.840999	1.08312	-0.103467	0.996034	0.286773	1.17218	-0.268043	0.249229	0.16	0.12	2.08409	2.10915	2.01149	1.36391	1.96451	1.51563	0.268078	0.647256	0.318699	1.48847	-0.00683477	0.619747	0.0901543	0.679955	2.38585	1.36694	-0.0603751	0.965348	1.25467	0.399118	-0.469358	0.0970303	0.932384	0.0520406
AT4G29440	yes	1.29	2.11	1.37	-0.17	0.99	0.84	0.691376	2.88101	4.75282	0.620307	0.19	0.18742	0.330127	0.952606	1.69198	1.84603	0.137503	2.19633	0.402614	2.39821	-0.455634	1.0736	0.03	0	0.35456	0.138717	1.57068	1.19387	1.1155	1.16522	-0.393177	0.366446	-0.180771	0.207619	-0.648283	-0.269173	-0.676244	0.724324	NA	0.719181	-0.5207	-0.0220842	0.591948	NA	NA	NA	NA	NA
AT4G29740	yes	2.48	5.22	5.39	0.1	1.84	2.56	4.58092	7.63992	6.64076	1.57071	1.16	-2.27809	0.734329	1.88037	2.88944	1.64793	0.250597	2.64534	1.64309	2.73068	0.115855	0.619523	0.76	0.17	3.06093	2.87149	3.63986	2.86183	1.88828	2.32647	0.990453	3.06176	0.85414	3.42876	0.0575974	0.551457	0.674238	2.44503	2.0009	1.81717	-0.0813999	0.671661	2.79501	-0.520072	-0.0698578	2.51867	2.22716	-0.607706
AT4G29900	yes	1.2	2.01	1.89	-0.11	1.95	2.61	1.97913	5.01295	3.401	1.02492	0.66	0.145202	0.0395493	0.721149	1.77465	1.39961	0.000743982	1.177	0.686183	2.1298	-0.20514	-0.0416436	0.37	0.16	0.114415	0.319503	0.414511	-0.0348374	1.1321	0.969832	-0.196888	1.18937	-0.0383686	1.76316	-0.0491215	0.73511	0.0411807	1.20314	1.41061	1.34255	-1.37469	-0.955843	-0.787346	-0.0436313	-1.12129	-0.060703	0.24728	0.117587
AT4G30090	yes	2.25	2.84	1.91	-0.56	1.02	1.99	1.76591	4.38727	1.54885	NA	0.53	-0.646891	-0.0325495	0.29447	1.03443	0.702284	-0.0328465	0.815971	0.336471	0.800427	-0.912822	0.132519	0.23	0.12	0.313982	0.53139	NA	NA	0.537842	0.894612	0.953256	-0.0103201	1.34792	-0.00618702	0.205405	-0.0489858	0.000225146	-0.00325409	NA	NA	NA	NA	NA	NA	NA	NA	NA	NA
AT4G30210	yes	2.1	1.99	1.22	-0.04	-0.06	0.57	2.92645	2.1224	-0.0782201	0.0806304	1.02	0.401622	0.795603	0.971951	1.34072	0.726743	0.0956567	2.18629	0.587265	1.29508	-0.313719	-0.54313	0.12	0.14	2.04652	2.18462	1.87084	2.52182	2.30004	3.01621	0.696809	-0.239337	0.872682	1.35753	-0.256666	0.152904	0.580401	0.649492	2.47374	2.49581	-0.388161	-0.0785306	0.757395	-0.455143	-0.177826	0.878101	0.84403	0.437975
AT4G30290	yes	4.63	2.6	0.64	1.56	3.11	3.53	3.86884	3.62021	3.54901	1.46681	-0.8	NA	0.233413	0.89602	1.93201	1.50618	-0.361723	0.520688	0.67677	1.14143	-0.199206	0.2886	0.62	0.69	0.647277	0.84816	2.95498	3.04446	2.10017	0.666369	0.976108	0.724032	1.10801	0.563894	-0.865653	1.49271	0.147986	-0.175977	-0.457018	0.842753	-1.98041	-2.10412	4.08752	0.192502	-1.54807	1.57633	3.04346	-0.550486
AT4G30340	yes	1.17	1.95	1.7	-0.32	-0.45	-0.07	0.617569	1.9865	1.43297	-0.102234	0.74	-0.00586927	0.115813	0.687952	0.0711714	0.180751	0.155343	0.978114	-0.112439	0.768359	-0.237598	0.396834	0.16	-0.08	0.523622	0.549221	1.32761	1.94754	-0.397933	1.25727	0.564852	0.496819	0.43351	1.0379	0.00265292	0.287029	0.0522221	0.454714	2.10989	1.49613	0.296725	-0.912842	-0.0147126	-0.467428	0.0447743	1.11931	-0.294209	-0.273252
AT4G30350	yes	1.92	2.38	1.46	0.19	0.5	0.77	0.693521	1.57881	0.568163	0.354938	0.55	0.609352	0.483941	0.658151	0.786306	0.770561	0.0157054	1.15655	0.0879267	0.970829	-0.666893	0.162597	0.24	0	1.07925	1.10083	1.76929	1.91724	1.83484	3.22882	0.677481	1.36734	0.718761	1.94979	-0.0947596	0.698157	0.277426	0.94758	1.32756	4.57604	-0.793769	-1.70898	3.827	-0.570918	0.43704	2.12129	1.35433	0.295938
AT4G30430	yes	5.12	7.37	7.59	0.71	5.39	7.89	7.37662	9.40806	7.25876	2.35123	1.57	2.1153	1.91176	4.10568	4.84367	5.4527	0.720249	4.63345	2.2591	5.25727	0.859127	1.75596	0.31	-0.81	4.46839	4.64535	3.73389	3.05416	6.92212	4.4757	1.52239	0.0166769	2.11915	0.0172117	-0.198841	-0.000133305	1.47319	-0.00612772	NA	NA	NA	NA	NA	NA	NA	NA	NA	NA
AT4G30530	yes	1.96	2.69	1.96	0.04	0.21	0.29	1.3767	2.70137	-0.332993	-0.328502	1.1	0.292414	0.485947	0.941787	0.357296	0.340127	0.220841	0.935269	0.190826	0.518646	-0.19029	-0.414661	0.45	-0.06	0.598039	0.705146	0.273483	0.175448	0.528629	1.33977	0.339704	-0.0281865	0.3899	0.517421	-0.0985387	-0.0635153	0.26609	0.215791	1.91914	1.43001	0.0273865	0.086086	-0.141937	-0.900355	-0.257812	0.596289	0.679279	1.05875
AT4G30600	yes	1.37	1.58	1.25	0.2	0.4	0.91	0.809563	1.65449	2.27079	0.168647	0.62	-0.0459975	0.261123	0.624083	0.918576	0.834267	0.0494448	1.20662	0.238322	0.978353	-0.0976508	0.3786	-0.01	0.03	0.474439	0.43455	0.69195	0.923064	0.476096	0.891102	0.464056	0.925081	0.421142	1.30907	-0.0414428	0.316583	0.210103	0.793024	1.47033	0.725781	-0.431065	-0.238069	-0.104928	-0.226973	0.0632037	0.940841	0.650582	0.19489
AT4G31500	yes	2.4	3.42	2.63	0.63	0.7	1.2	1.79052	3.86074	1.55847	-0.44834	1.32	-0.202226	0.553251	0.639917	0.943997	1.14404	0.185145	1.07606	0.199317	1.19655	-0.0838093	0.280997	0.19	-0.01	0.360471	0.321446	0.935562	1.62221	-0.153676	1.41647	0.464324	0.324414	0.415271	1.53541	-0.150612	0.00576576	0.429619	1.33881	1.6493	1.42855	0.71168	0.665081	0.293742	-0.633081	-0.79564	1.74099	1.2153	1.37312
AT4G31820	no	1.37	2.7	0.23	2.13	0.45	0.42	-0.886222	-1.55579	-3.48528	-0.359972	-0.12	-0.13186	-0.402428	-0.439616	-0.835651	-0.861468	-0.296887	-0.959452	-0.184984	-1.10996	-0.110828	-0.552534	0.18	0.21	0.0321844	0.302302	1.73298	1.19501	0.0990213	-0.432276	-0.200356	1.52402	-0.236463	0.963552	0.0737154	-0.150766	-0.187009	0.866857	1.55946	-1.33126	0.0583781	0.606524	-0.59455	0.536952	-0.134226	-0.419677	0.240361	0.148922
AT4G31980	yes	1.1	2.07	1.78	0.04	0.38	1.33	1.397	2.90649	3.46076	-0.134568	0.49	-0.0203143	0.154952	0.76855	0.978696	0.777399	0.0297825	1.36541	0.352244	1.10845	-0.33332	0.689756	0.08	0.08	0.728126	1.05965	2.04273	1.85933	-0.969631	1.54314	0.975996	1.60029	0.782101	1.46336	0.517637	0.714709	0.100919	0.430744	3.51249	0.243026	-0.0151154	-1.2016	-0.989392	NA	-0.0279422	0.10111	-1.6719	-0.383002
AT4G32020	yes	1.24	1.13	0.57	0.07	0.23	0.58	2.49846	1.6093	0.399174	0.892245	0.85	0.0355716	0.255358	0.540951	1.35531	0.743271	0.192596	1.33391	0.598496	1.06181	0.0348409	0.00919989	0.12	-0.03	1.72723	1.66671	1.72119	1.77209	1.06657	0.562735	0.211278	0.583119	0.365406	1.01449	0.144863	0.493029	0.190517	0.138701	1.46244	1.07895	0.133914	1.5268	2.58324	0.139198	0.765848	1.14606	0.909861	-0.0904841
AT4G33060	no	1.44	1.3	0.04	0.27	0.39	0.3	1.24512	3.03278	0.0479224	NA	0.08	-0.110026	0.628916	0.8209	1.31885	0.681298	0.160286	1.87228	0.574573	1.44588	0.34951	0.262707	0.02	0.18	NA	NA	NA	NA	NA	NA	NA	NA	NA	NA	NA	NA	NA	NA	NA	NA	NA	NA	NA	NA	NA	NA	NA	NA
AT4G33430	yes	1.71	2.64	1.99	0.47	0.98	2.15	1.17099	3.78569	3.21601	0.334898	0.79	0.289935	0.355863	1.10969	1.6481	1.77732	0.02862	1.51186	0.554299	2.10033	-0.257115	0.668898	0.16	0.16	0.707024	0.724793	1.41233	1.93945	0.938478	1.75734	1.31864	1.23257	1.18198	2.25322	0.0582246	0.418523	0.855483	1.58926	1.96565	1.7247	-0.0674537	-0.287367	-0.26431	NA	-0.243939	0.682125	0.222143	0.263347
AT4G33440	yes	1.56	0.76	-0.47	0.44	0.94	0.69	1.3072	1.04353	-0.865753	0.380296	-0.68	0.0840777	0.536489	0.0940833	0.427839	0.0965101	0.271466	1.4255	0.28303	1.01689	0.0954034	-0.0375197	-0.35	-0.3	1.1407	1.28366	0.696457	0.780689	1.34247	0.148939	NA	NA	NA	NA	NA	NA	NA	NA	-1.53864	0.718158	0.00482462	-0.176323	-0.00779612	-0.305474	0.728726	0.613387	-0.169344	-0.0128002
AT4G33940	yes	1.2	1.45	1.08	0.3	1	1.44	2.07111	2.78607	1.87962	1.8684	0.55	-0.161846	0.367734	0.880692	1.35545	0.779582	-0.179346	0.934993	0.51706	1.35109	0.111757	0.157651	0.13	0.16	1.00083	0.931229	-0.224129	-0.308642	1.97076	0.875642	-0.129887	0.521985	-0.19074	1.08565	-0.125905	0.443792	-0.240974	0.18729	1.06502	2.08541	-0.939904	0.325839	0.165715	-0.445514	-0.677701	-0.3774	0.730325	0.132017
AT4G35110	yes	1.75	3.29	3	-0.09	0.29	1.38	1.54431	4.35211	4.81602	0.343947	1.71	0.697688	-0.0415594	1.32644	1.24269	1.6314	0.0535373	1.50454	0.320829	1.99943	0.0836486	1.17685	0.66	0.61	1.18909	1.15936	2.76811	4.11646	2.91684	5.45029	0.422045	3.0506	0.608409	4.35605	0.23114	2.16898	0.124027	2.24973	5.15633	2.553	-0.300185	0.413895	0.599528	-1.06644	-0.442824	1.49747	1.89062	0.284654
AT4G36010	yes	1.9	2.6	1.48	-0.52	0.78	1.14	-0.0803722	0.550479	-0.904345	0.654528	1.1	0.964399	0.578897	0.498929	0.230426	-0.0173792	0.204405	0.265144	-0.281772	-0.0838066	-0.418793	-1.48956	-0.01	-0.22	0.909417	0.866822	0.752509	0.741826	0.630244	0.412029	-0.507334	-0.167804	-0.227377	-0.144085	-0.0728614	0.219452	-0.0236656	-0.934742	1.09382	4.01037	-0.105267	4.44e-16	7.41201	-1.55444	-0.141709	3.7804	3.93893	0.755724
AT4G36480	yes	1.19	1.42	0.61	0.33	0.27	0.45	0.254991	1.20287	0.572134	-0.177858	0.65	0.168562	0.0196249	0.393262	0.740003	0.48713	-0.055021	0.762012	0.193738	0.830598	-0.663925	0.155263	-0.03	0.12	0.583362	0.350368	1.05419	1.94016	0.172207	1.2704	1.04418	0.571624	0.965951	0.963645	0.0659267	0.44422	0.338455	0.399948	1.1906	1.05958	-0.305914	-0.0109545	0.0048284	0.317406	0.334393	-0.172534	-0.589835	-0.433761
AT4G37020	no	1.06	2.14	1.48	0.52	1.04	1.87	0.0716496	0.263215	1.75299	-0.159607	0.15	-0.260298	-0.0279125	0.680078	0.306027	0.549651	-0.0941223	0.498559	0.107353	0.592035	-0.385131	0.403742	0.03	0.12	NA	NA	NA	NA	0.385895	0.713425	NA	NA	NA	NA	NA	NA	NA	NA	0.269538	NA	NA	NA	NA	0.00940768	NA	NA	NA	NA
AT4G37260	yes	2.01	1.42	0.28	0.54	0.27	0.78	1.43763	2.87956	-0.487988	1.87706	0.33	-0.064673	0.111386	0.670077	1.10517	-0.267239	-0.510338	-0.1682	1.12543	0.0590575	0.181881	0.0295418	0.58	0.69	1.14976	1.36693	2.43484	0.247849	1.82537	0.522386	1.25655	-0.211173	1.26677	-0.461378	-0.818969	0.193633	0.794461	-0.509868	NA	1.67105	-0.383697	4.24662	2.71989	0.220724	-1.87576	-0.0448566	3.96348	0.561114
AT4G37450	no	2.6	1.1	-0.63	0.81	0.99	0.86	-0.125306	-1.87603	-4.68342	-0.0992389	-0.49	-1.42013	0.635076	0.712703	1.87893	1.27956	-0.139696	-0.00914262	0.160222	0.902787	0.346306	-0.303001	-0.3	0.25	-0.0440251	-0.381061	NA	NA	0.105193	-0.056959	-0.592248	0.333311	-0.852715	0.885184	-0.64652	-0.151668	-1.02569	-1.13889	-1.13267	0.773237	-0.265838	-0.11765	-0.0800335	0.454823	0.296225	-0.437489	-0.563966	0.0233979
AT4G37640	yes	2.29	3.36	3.43	0.34	1.08	2.51	2.33824	4.8936	4.8912	0.689899	1.33	0.420872	0.586292	1.32423	2.52552	2.72685	0.274117	2.27625	0.885381	3.45357	-0.0857156	1.25238	0.09	0.02	1.12942	1.15034	2.4837	2.68403	1.6534	2.73732	1.92842	1.06764	1.90229	2.11082	-0.0686561	0.597231	1.48691	0.987167	2.67483	1.92814	-0.591737	-0.48518	0.308209	-0.20885	-0.0800561	1.25426	0.659753	-0.0115776
AT4G37770	yes	3.84	3.94	2.36	1.91	2.07	2.93	NA	-1.13511	-0.0157569	NA	-0.23	NA	-0.333263	-0.315318	1.15816	0.46624	-0.303277	-1.11725	0.424145	-0.0150597	0.0591598	-0.288716	0.08	0.51	0.313478	0.249553	4.92906	3.12333	-0.180941	-0.825134	0.908147	1.91788	1.01417	1.4225	-0.0209087	0.307219	0.00670881	0.200612	NA	-0.161414	NA	NA	NA	NA	NA	NA	NA	NA
AT4G38560	yes	3.59	4.63	5.51	1.33	3.08	5.68	7.53053	9.67791	8.26822	0.670502	0.77	1.16798	1.14848	1.75987	4.72798	4.48709	0.495707	3.29928	2.20711	5.21051	1.76108	1.97456	-0.01	0.19	1.35114	1.77464	3.90519	3.41598	2.69557	2.33273	2.47689	2.06501	2.04523	3.76027	-1.02933	0.875921	2.4265	0.938296	3.73163	1.54932	NA	NA	NA	NA	NA	NA	NA	NA
AT4G38940	yes	1.9	2.13	1.41	0.53	0.6	1.12	4.33152	4.19916	3.54515	1.61126	0.8	0.0981995	0.853066	1.08026	1.60586	1.07916	0.414559	2.53671	1.04582	2.08771	0.255536	0.895529	0.05	0.29	1.82486	2.17241	1.80349	2.21085	2.42294	0.729694	0.937473	0.634948	1.18997	1.11001	0.0368383	0.24618	0.80571	0.242908	1.05899	2.28677	NA	NA	NA	0.0607932	NA	NA	NA	NA
AT4G39030	yes	2.47	8.24	7.9	0.52	3.83	5.09	2.41528	6.94709	8.15518	0.272542	1.05	0.549452	1.07184	3.27344	3.66011	3.80999	0.378979	4.287	1.85715	4.29839	0.27122	2.16239	0.42	-0.02	1.58315	1.4762	2.53138	3.6706	1.3339	2.16658	0.403074	-0.416446	0.549012	2.83869	-0.0543869	-0.219072	0.449076	2.69077	2.58999	1.27443	NA	NA	NA	-1.36761	-0.645871	1.85678	0.383537	2.65439
AT4G39230	yes	1.96	3.43	2.94	0.45	0.41	1.96	2.64902	3.2936	1.97452	NA	1.21	0.305374	0.607839	1.49972	2.18001	2.64203	0.314411	1.59004	0.717111	3.0022	-0.391856	0.0503213	0.19	0.34	1.56853	1.65277	2.30874	2.24245	1.53041	3.12839	3.40407	3.12035	3.55596	4.57136	-0.0914829	2.13349	2.2907	1.55267	4.32147	2.69347	NA	NA	NA	-0.282036	0.3421	0.928077	-0.191729	-0.645525
AT4G39640	yes	3.08	3.09	1.95	0.02	1.12	1.7	2.84794	4.73196	1.53298	1.33427	1.17	0.546889	0.983774	1.49825	2.88795	2.27359	0.12339	2.28655	1.09001	2.85193	-0.35211	0.464599	0.16	0.31	2.67524	2.96478	5.52098	6.02465	3.17469	3.7046	1.22665	1.6318	1.28254	3.17537	-0.408906	0.496939	0.870157	1.77056	4.12369	1.92814	-0.346261	0.127848	-0.174652	0.317351	-0.487634	0.827539	0.748524	-0.923871
AT4G39670	yes	5.99	7.79	8.22	1.09	5.03	7.11	9.69125	10.6534	8.94609	3.89449	2.55	1.46141	1.57806	3.48392	3.84641	4.29657	0.317457	4.70168	1.80756	5.37577	0.295825	1.47579	0.88	0.34	6.67113	7.31957	3.47331	3.23374	7.75229	6.95345	2.69202	4.53028	2.83628	7.0182	-0.740067	2.22681	1.87843	4.58986	3.42915	8.18387	NA	NA	NA	-2.0071	NA	NA	NA	NA
AT4G39950	yes	4.09	6.25	6.16	2.25	0.9	1.5	3.25057	5.17018	0.626677	0.733921	1.1	0.426919	0.95398	0.836037	1.37016	1.43247	0.249309	2.14021	0.685054	2.06534	0.587358	-0.030762	0.4	-0.2	0.367248	0.491884	1.76796	2.22819	0.67981	1.34187	-0.121583	-0.479738	0.188303	1.54897	-0.333313	0.164049	0.491795	2.39857	0.963786	2.86676	0.981066	0.106858	0.600366	-1.03247	-1.40886	3.0397	1.99218	2.86449
AT4G40080	yes	2.43	3.18	2.11	0.4	1.35	1.76	3.40766	1.91185	1.17622	NA	1.23	-0.396627	0.539816	0.499475	1.60764	1.50762	0.109781	1.23921	1.00251	2.31487	NA	NA	0.06	0.61	2.45766	2.62145	4.58711	5.26961	3.025	2.90563	2.53521	-0.0287448	2.64164	0.93813	-0.0050349	0.0274814	2.61678	1.2397	1.22278	2.53631	NA	NA	NA	-0.0726376	NA	NA	NA	NA
AT5G01340	no	1.43	2.48	1.42	0.04	0.95	-0.17	0.734502	1.46559	1.85785	0.425035	0.32	0.609987	0.428546	-0.211418	0.0416357	0.184744	0.132613	0.303212	-0.158878	0.353435	0.3693	0.405517	-0.12	0.2	-0.484871	-0.394259	-0.0155112	-0.0522497	0.156908	0.431028	NA	NA	NA	NA	NA	NA	NA	NA	0.811581	1.3356	0.359791	0.0915456	0.727732	-0.336385	0.639208	0.604011	-0.013469	-0.289461
AT5G01820	yes	1.22	1.66	0.43	0.91	1.19	1.3	1.04529	1.96327	3.79379	1.13675	-0.01	0.40637	0.380758	0.331657	0.999388	0.80974	0.159376	0.489478	0.438115	0.583502	1.63816	0.586302	0.1	0.27	0.250739	0.589928	-1.31481	-0.716196	0.0524545	-0.731118	0.0994099	0.172432	0.488168	-0.527914	0.366691	0.0872366	-0.167742	-0.270368	-0.0418905	-0.93936	0.714866	0.617017	0.609865	-0.663278	0.15572	1.57764	1.10528	1.3448
AT5G01830	yes	2.38	3.78	2.98	0.35	0.64	1.53	2.8971	2.9243	2.4695	NA	1.38	-0.170838	0.687775	1.75542	1.3808	0.86012	0.0376264	1.63576	0.560202	1.32531	-0.221158	0.00895555	0.22	0.22	2.14862	2.89355	3.52832	3.18213	3.38729	2.83452	2.46725	1.03104	2.55029	1.60135	-0.743206	0.0692023	2.09223	1.14205	1.58256	2.63471	NA	NA	NA	NA	NA	NA	NA	NA
AT5G02490	no	3.39	6.54	6.11	0.71	2.9	5.56	2.99338	6.31651	9.27947	0.642826	0.75	1.34996	0.808638	1.93835	2.29961	4.21164	0.34577	3.18207	0.415805	4.4979	1.39087	2.62583	-0.1	-0.15	NA	NA	0.214064	0.873461	-0.18588	0.280343	0.193615	1.84703	0.202268	2.7345	-0.527388	1.00932	-0.0644982	1.7472	2.13249	3.15282	0.602744	0.856625	0.757707	-0.805035	0.986121	0.10807	0.399904	0.964921
AT5G03210	yes	4.95	6.01	5.28	0.03	1.6	4.26	6.55619	6.54544	6.41578	0.0845438	0.73	1.20411	1.19082	2.2909	1.95873	1.22857	0.287298	2.91989	0.315271	2.1345	0.371249	0.816424	0.73	-0.86	NA	NA	0.744515	0.379403	0.880395	0.783104	0.0772767	0.328486	0.306969	0.314515	-0.502525	-0.0515658	1.08671	-0.087887	NA	NA	0.0196111	0.00511531	1.20327	-1.90576	NA	NA	NA	NA
AT5G03630	no	1.67	3.7	2.97	-0.04	1.23	1.65	0.275059	2.0661	2.76114	-0.328664	0.86	0.196267	0.262354	1.51471	0.707308	0.697102	0.00213761	1.04988	0.0250888	1.26338	0.140504	0.603278	0.37	-0.12	NA	NA	0.2459	0.468751	0.250923	0.770054	1.52658	1.23512	1.48076	1.86723	-0.0504245	0.325834	1.15617	1.26126	1.5147	1.45632	-0.27583	-0.231933	-0.471519	-0.683009	-0.0373707	0.920551	0.47046	0.341654
AT5G03870	no	1.85	2.33	0.48	0.97	0.91	-0.08	2.22215	6.50177	2.19345	NA	-0.2	NA	1.56971	1.18868	0.355746	0.337903	1.31589	2.45613	-0.188137	1.48208	0.639878	0.40827	-0.67	0.11	NA	NA	NA	NA	NA	NA	NA	NA	NA	NA	NA	NA	NA	NA	-0.701116	NA	NA	NA	NA	0.07097	NA	NA	NA	NA
AT5G04020	yes	1.63	2.79	1.59	0.2	1.16	1.86	1.22	2.44419	1.77287	0.44822	0.8	0.399317	0.374656	0.683892	0.811477	1.07666	-0.0868633	0.787409	0.169664	0.945758	-0.0452218	0.0521999	0.12	0.15	0.631979	1.70386	1.06633	1.53294	1.64819	2.63679	0.248201	0.864134	0.155103	1.35148	0.193881	0.105135	0.151881	1.0886	2.41803	1.20901	-1.52086	-0.938773	0.0980672	-0.156345	-1.10688	0.105752	0.070575	-0.121108
AT5G04870	yes	1.88	2.09	1.67	0.23	0.84	1.9	1.13675	2.15282	1.714	-0.0657725	0.5	0.333927	0.204128	0.589989	1.39918	1.19976	0.00250223	1.30625	0.348133	1.37974	-0.310464	0.0855598	0	0.06	0.843474	1.05964	2.29612	2.37284	1.26202	1.69808	0.585865	1.5567	0.658582	2.38161	-0.110307	0.725652	0.397367	0.848036	NA	0.904242	-0.586376	-0.740045	0.46394	0.145831	0.143401	0.0188171	-0.123361	-0.279367
AT5G04930	yes	1.63	3.19	2.7	0.03	0.62	0.97	1.07524	4.48604	4.30155	0.522507	0.63	0.236834	0.264394	0.828393	1.6033	1.58487	0.288879	1.62332	0.445617	2.39158	-0.260962	1.20936	0.08	-0.1	0.800753	0.749274	0.737603	1.74939	1.1087	2.48992	0.868189	0.665541	1.05081	2.15793	-0.00650703	0.220499	0.93263	1.58267	1.85839	2.00096	-0.032792	-0.306159	0.153042	NA	-0.053857	0.483493	0.120537	-0.262082
AT5G04970	no	3.51	1.9	1.61	5.56	6.43	7.05	NA	NA	NA	NA	NA	NA	NA	NA	NA	NA	NA	NA	NA	NA	NA	NA	NA	NA	NA	NA	NA	NA	1.77435	0.307743	NA	NA	NA	NA	NA	NA	NA	NA	NA	NA	NA	NA	NA	NA	NA	NA	NA	NA
AT5G05850	yes	1.58	2.13	1.26	-0.07	0.47	0.92	0.825687	2.23735	1.87316	NA	1.1	0.366915	0.223308	0.424169	1.23706	0.963431	-0.0976236	0.294955	0.55436	1.30945	-0.39678	0.277536	0.29	0.46	1.33124	1.29799	3.35013	3.59117	2.23338	2.72018	1.62995	0.476496	2.02223	1.77357	0.0369134	0.305649	1.26688	1.01554	1.49412	1.9588	NA	NA	NA	-0.39886	NA	NA	NA	NA
AT5G08240	yes	2.85	5.54	5.99	2.57	3.73	5.92	5.36482	10.3714	7.29157	NA	1.88	0.487069	0.504581	1.85851	4.78158	4.50715	-0.392771	2.27614	2.16155	5.07018	-0.0307698	1.00114	0.69	0.73	1.46365	1.51954	4.21772	5.10105	1.96757	2.16822	3.35239	3.42339	3.22217	5.36594	-0.270968	1.64884	2.64444	2.91974	1.30831	NA	NA	NA	NA	-0.515723	NA	NA	NA	NA
AT5G08310	no	1.13	0.74	0.81	0.29	0.28	0.53	0.484975	0.335489	1.10818	NA	-0.37	-0.191702	0.198899	0.233837	0.284066	0.28333	0.169378	0.554345	0.209278	0.358948	0.547591	-0.00413587	-0.05	0.01	NA	NA	NA	NA	NA	NA	NA	NA	NA	NA	NA	NA	NA	NA	NA	NA	NA	NA	NA	NA	NA	NA	NA	NA
AT5G09430	yes	2.05	-0.44	-0.89	1.93	0.32	3.21	1.25432	2.84546	1.42518	NA	1.64	1.10668	-0.582642	-0.671789	0.504227	0.24361	-0.579111	0.105487	0.401583	0.513601	-0.805137	-0.491173	1.19	2.04	NA	NA	NA	NA	NA	NA	NA	NA	NA	NA	NA	NA	NA	NA	NA	NA	NA	NA	NA	NA	NA	NA	NA	NA
AT5G09800	yes	3.29	4.39	5.07	0.93	0.61	3.45	5.8829	7.10306	4.08968	NA	1.46	1.08181	0.87827	1.93984	2.71592	3.94766	0.43919	3.01042	1.42388	4.77128	-0.239707	1.63379	0.35	0.45	4.51135	5.0159	4.7219	4.65459	4.82058	5.24253	2.24413	1.56043	2.16074	4.56613	-0.632006	0.861441	2.20666	4.17196	3.0604	NA	NA	NA	NA	NA	NA	NA	NA	NA
AT5G10120	no	3.66	7.2	5.3	4.89	7.52	8.35	NA	NA	NA	NA	NA	NA	NA	NA	NA	NA	NA	NA	NA	NA	NA	NA	NA	NA	NA	NA	NA	NA	NA	NA	NA	NA	NA	NA	NA	NA	NA	NA	NA	NA	NA	NA	NA	NA	NA	NA	NA	NA
AT5G10695	yes	2.11	4.65	4.48	0.01	2.91	4.64	3.37937	6.56477	4.42746	2.73456	0.56	0.322846	0.684315	1.91719	2.51075	2.48448	-0.243237	2.06824	0.860307	2.95107	0.683277	0.869456	0.57	0.37	2.83764	3.07351	2.08469	1.28983	4.04496	2.65377	0.438519	2.33826	0.590037	3.10361	-0.147066	1.26267	0.126309	0.839357	1.93505	5.40788	-0.648287	2.29387	5.9986	0.280791	-0.99597	1.25887	2.69766	0.32975
AT5G11030	yes	1.13	2.03	1.56	0.36	1.56	2.14	0.81349	1.84038	2.5913	0.171288	-0.18	0.103373	0.00828982	0.475666	0.7517	0.745897	0.039052	0.733608	0.32314	1.07239	-0.148022	0.747822	-0.02	-0.03	-0.170436	-0.22772	0.216316	0.0161805	0.684118	0.21418	-0.440083	0.381312	0.159021	-0.0888307	-0.38087	-0.214229	-0.266924	-0.51306	0.433729	0.353577	NA	NA	NA	NA	0.0693513	0.157529	0.323673	0.511538
AT5G11670	yes	1.78	3.27	1.83	0.11	0.6	1.34	0.842954	3.58103	2.11972	0.188658	1.25	0.0181212	0.450751	1.23633	1.27097	1.33242	0.244812	1.49673	0.280913	1.89094	-0.405264	0.703249	0.23	0.01	0.234616	0.198081	1.50381	2.09885	0.86883	1.54492	0.960134	1.8465	0.932229	2.30678	0.0279715	0.558258	0.499929	1.56893	2.82273	1.87799	-0.40145	-0.583679	-1.40738	NA	-0.269398	1.23313	0.180133	0.171367
AT5G12930	yes	2.79	4.5	3.44	0.34	1.09	2.43	2.96415	6.82469	6.19812	NA	1.48	0.718607	1.26279	3.82226	3.93374	4.58492	0.247646	4.63462	1.51747	5.13136	-0.394345	1.63469	0.29	-0.13	0.839244	1.19778	1.61022	2.9423	1.80075	4.01083	1.88638	0.0167361	2.37146	3.88584	-0.0243325	0.0977208	1.98593	5.19542	4.01609	NA	NA	NA	NA	-0.368399	NA	NA	NA	NA
AT5G12940	yes	2.43	1.2	0.39	1.06	2.03	0.56	5.05881	3.31407	-0.569707	1.71375	0.74	0.997544	1.96367	2.28311	4.08237	1.357	0.50449	3.64081	2.13206	3.24643	-0.31498	2.08353	-0.11	-0.24	1.06455	1.06269	NA	NA	1.15594	0.46793	0.821856	-0.0424203	-0.186812	-0.0420596	-0.433361	-0.0420017	0.816834	-0.00156059	0.341481	1.18115	0.0206163	-0.503688	0.590576	0.147671	-0.442905	2.5753	1.92174	-0.276528
AT5G13100	yes	1.02	1.09	0.98	-0.03	0.05	0.66	0.444333	0.285832	1.43578	0.248093	-0.04	0.583158	0.452643	0.460438	0.431193	0.853625	0.207541	0.910681	0.150254	1.13592	-0.136875	-0.283623	-0.2	0.04	0.303942	0.377265	2.56117	2.35594	NA	NA	-0.0100386	1.00222	0.158659	1.16152	-0.536248	0.0680516	0.295992	1.17219	-0.00493236	0.660963	-0.509568	0.762886	1.47575	NA	0.0803117	0.524316	1.18786	-0.0200248
AT5G13190	yes	2.52	3.91	3.44	0.43	2.5	3.34	3.71799	6.00503	5.68354	1.65307	0.93	0.656226	1.06358	2.37212	2.7502	3.07892	0.142764	2.97796	1.18722	3.75922	-0.255437	1.24388	0.43	0.3	2.19436	2.21826	1.19282	1.40146	2.27151	2.26501	0.186768	1.65181	0.266244	3.10611	-0.233006	0.855235	0.0709077	2.06629	2.0382	1.55509	-0.997801	-0.1487	1.21461	-0.27044	-0.909959	0.60962	0.876911	0.131282
AT5G13200	yes	2.11	4.3	3.34	-0.3	1.95	2.69	1.80284	4.36927	3.80425	0.384368	1.05	0.571536	0.6126	1.65976	2.26607	1.82288	-0.0774115	2.11143	0.513307	2.34113	-0.352067	0.28994	0.28	0.21	1.78247	1.72234	2.56964	1.89941	2.3932	2.02024	0.112649	0.871664	0.246152	2.41523	-0.157562	0.689116	0.0220644	1.56354	1.07012	2.41665	-0.152743	0.0286171	0.113988	-0.702879	-0.605508	3.27411	3.44161	2.70085
AT5G13220	yes	3.08	4.1	5	2.19	3.37	4.93	0.111644	5.66185	3.38683	-0.554743	1.21	1.05534	0.79542	2.10025	2.25603	-1.03046	-0.408821	0.0457657	0.272033	-0.281323	-0.395552	-1.9411	0.95	0.31	0.7341	0.663055	0.8023	-0.467596	1.9722	2.42434	0.132378	1.98553	0.0552137	2.42963	0.0816125	0.562051	0.158454	1.79694	4.06523	2.49342	NA	NA	NA	-2.60455	-1.44205	2.25553	4.12043	2.57476
AT5G14700	yes	3.45	3.55	1.49	0.16	-0.01	0.56	4.06145	3.58598	-1.53466	0.948701	0.54	0.80525	1.34637	1.52455	0.847967	-0.0852567	0.402248	2.10407	0.696174	0.875724	-0.0340409	-1.03745	0.49	-0.13	6.45122	6.53095	8.8163	7.98462	6.14557	3.40445	2.90891	1.03354	3.83311	2.85527	-0.338456	0.352644	4.65449	1.63351	2.48165	2.01648	0.163342	-0.0782977	-0.116556	-1.44078	-0.54973	3.1271	2.66109	0.779263
AT5G15070	no	1.11	-0.09	-1.39	0.32	0.16	-0.09	0.340805	0.28282	-2.94984	NA	-0.38	-0.735493	-0.207537	-0.626855	-0.119653	-0.528898	-0.0192999	-0.826771	0.149767	-0.387613	-0.0670537	-0.437266	-0.07	0.1	NA	NA	NA	NA	NA	NA	NA	NA	NA	NA	NA	NA	NA	NA	NA	NA	NA	NA	NA	NA	NA	NA	NA	NA
AT5G17760	yes	1.81	4.23	4.85	-0.39	2.14	3.55	1.36926	4.76482	6.82129	1.22262	-0.01	0.915904	0.180738	0.941792	0.79326	1.46845	0.106115	2.04821	0.121593	1.58027	0.965797	1.02254	0.11	-0.06	0.143473	0.677428	-0.558706	-1.89134	0.106182	-0.403847	-0.209213	0.0488155	-0.372861	0.321352	-0.286995	0.54752	0.284799	0.205776	0.164255	-0.0878215	-0.167169	0.0355025	0.476435	-1.76595	0.321149	1.98733	1.52875	0.934762
AT5G17860	no	1.56	1.94	2.99	0.36	0.17	2.23	-0.53369	1.1433	1.3788	0.0476939	2.37	0.813029	0.0141188	0.599462	1.14616	1.43215	0.0277446	-0.117394	-0.201029	1.0558	-0.068227	-0.218593	0.21	0.15	NA	NA	-1.39382	-0.93581	-1.91353	-2.12957	-0.296163	1.54038	-0.435763	0.879415	0.450839	1.3767	-0.451681	-0.406938	1.1835	1.6306	-0.498021	-1.33586	-0.308282	-1.64411	-0.395213	0.285953	-0.291656	0.396808
AT5G18400	yes	1.64	2.26	2.19	0.08	0.59	1.51	1.27208	1.85479	1.9138	0.304682	0.65	0.497348	0.189824	1.08785	1.32308	1.3741	0.0367794	1.57518	0.375836	1.60879	-0.265558	0.521852	0.25	0.05	1.21421	1.16807	1.22499	1.64224	1.62298	1.89544	0.485965	1.12294	0.454553	2.26168	-0.177863	0.737978	0.0505543	1.25916	1.47737	2.14817	-0.834878	-0.439451	0.640655	-0.433687	-0.0347132	0.730162	0.459616	-0.201217
AT5G18470	yes	3.07	4.37	5.73	0.2	2.82	4.38	5.38147	6.72908	4.05078	2.65642	1.87	0.449923	0.872442	1.82359	4.13901	3.89164	0.441472	2.81455	1.86464	4.66429	-0.762005	1.65663	0.36	0.15	2.41051	2.50825	4.10846	0.748079	3.73749	3.82616	1.45614	0.925327	1.17384	3.86198	-0.415439	1.44926	1.60226	1.61637	4.67052	5.2887	NA	NA	NA	-0.116581	NA	NA	NA	NA
AT5G22250	yes	3.41	4.87	3.8	0.45	1.19	1.42	4.89402	5.9937	2.96392	3.884	1.89	0.153985	1.25412	2.03867	2.19574	1.02452	0.0627629	2.66789	1.17198	2.35966	0.103963	0.464121	0.61	0.48	4.26815	4.38067	3.40706	1.86279	4.24097	3.6868	1.27937	1.97026	1.76402	3.71526	-0.614134	0.904329	1.87479	1.61381	3.82567	3.49671	-0.404544	0.530156	2.41949	-0.240642	-0.47568	2.66257	2.82446	-0.335051
AT5G22630	yes	2.18	5.3	3.65	0.27	1.85	2.01	1.10144	3.48214	5.13917	0.499261	0.05	-0.0411213	1.05682	2.4266	2.01647	1.9078	0.217953	3.19245	0.386343	2.30175	0.151197	1.24433	0.1	-0.18	1.47055	1.40893	4.00966	2.31351	-0.109838	-0.0602695	0.792301	0.614361	1.15194	1.34082	0.0499084	0.000855956	1.13203	0.346532	NA	0.342018	0.677929	0.653224	2.60789	-1.16399	-0.412863	3.02613	3.17829	0.692915
AT5G23130	yes	1.63	2.14	0.58	1.13	1.26	1.45	0.609785	2.30635	-0.0558582	0.909059	0.18	0.0693291	-0.282127	0.215249	0.991386	0.537257	-0.266003	0.450607	0.467272	0.853193	-0.684393	-0.0409706	0.21	0.48	0.791519	0.800722	1.30258	1.963	2.4648	0.989284	0.371204	0.919711	0.400984	1.14233	-0.844939	0.616986	0.0101874	0.595164	NA	1.44879	-1.03474	1.18353	0.543022	0.423598	-0.738722	-0.823072	1.11326	-0.0141947
AT5G24590	yes	2.31	2.63	2.05	0.72	1.43	1.91	3.1848	3.6501	2.63837	1.99232	0.38	0.202566	0.297618	0.842942	1.7929	1.55387	0.101723	1.81137	0.749367	2.08367	0.108481	0.13029	0.31	0.2	2.2443	2.35342	2.53978	1.84211	1.83187	-0.0220007	0.448178	0.861569	0.563623	1.53126	-0.859173	0.199069	0.357938	0.756822	0.844574	1.9318	-0.810546	0.917922	3.40639	-0.113971	-0.904145	1.26792	2.442	0.574378
AT5G25170	yes	1.87	1.76	1.51	0.64	1.03	1.33	3.01735	3.7298	1.48582	1.89525	0.91	0.536266	0.518094	0.947024	1.21704	1.06726	0.178435	1.82541	0.575767	1.9336	0.0567367	0.303866	0.02	0	0.965018	1.26363	2.30956	2.90437	1.32628	1.62398	0.623614	0.37719	0.772028	1.43693	0.0113569	0.543863	0.702968	0.882577	1.70792	2.08161	-0.372049	-0.235419	0.564921	NA	-0.137294	0.354305	0.294754	-0.37306
AT5G26030	yes	2.4	2.86	2.44	0.4	1.02	1.55	3.64307	4.51644	2.29442	1.25819	1.24	0.705976	0.967644	1.46925	2.32697	1.88059	0.421205	2.56809	1.03494	2.76362	0.240575	0.406154	0.2	0.02	3.25674	2.74851	1.32785	1.62639	2.188	1.82097	0.73466	1.4103	0.735918	2.19184	-0.342196	0.609906	0.297187	1.64572	1.59385	3.39717	-0.459226	0.286241	1.86917	-0.343959	-0.234645	1.67043	0.986882	0.256516
AT5G27760	yes	1.71	3.56	3.22	0.38	1.01	1.46	1.75812	3.26544	3.36952	0.23682	1.66	0.734318	0.598706	2.10733	1.12599	1.52751	0.114069	2.44243	0.305852	2.1921	-0.803562	1.04488	0.36	-0.09	0.43771	0.45557	0.282549	0.431337	1.0801	1.7999	1.13291	0.768559	1.18694	1.92451	0.0156287	0.552459	0.93924	1.4614	1.86941	2.87352	-0.368723	-0.493905	0.101424	-0.616407	0.0229464	0.00224375	-0.491874	-0.19989
AT5G36260	yes	5.03	6.59	4.8	1.43	6.83	4.8	4.68015	10.5098	8.38868	NA	1.52	NA	0.757454	3.43093	4.4425	6.2394	0.469056	4.69793	2.30462	7.01488	0.177179	2.14732	-0.58	0.17	NA	NA	NA	NA	NA	NA	NA	NA	NA	NA	NA	NA	NA	NA	NA	NA	NA	NA	NA	NA	NA	NA	NA	NA
AT5G40460	yes	2.58	3.27	4.11	1.28	1.44	3.16	2.94189	3.98385	-4.16404	NA	1.2	0.809823	0.0812969	1.0596	1.52843	1.53136	0.109815	0.422468	0.914643	1.5176	0.18072	-0.810222	0.83	0.82	1.19183	1.10941	4.01861	2.22542	1.37644	0.24224	0.60739	-0.202145	1.03733	0.0716482	0.0676722	-0.141696	0.193678	0.184953	1.28917	NA	NA	NA	NA	-1.64429	NA	NA	NA	NA
AT5G40540	yes	2.19	1.33	1.15	0.45	1.03	1.9	2.3081	1.36632	0.0440667	-0.110024	0.17	0.266484	0.0508581	-0.234216	1.41525	0.696827	0.0421721	0.386662	0.698499	1.27577	-0.357005	-0.502275	0.24	0.02	1.50421	1.55915	1.87303	1.55274	1.60813	0.96456	0.572388	-0.500027	0.696391	0.0201899	-0.20521	0.830598	0.355451	-0.292018	0.864645	0.238417	-0.169962	0.274785	1.75285	-1.73938	1.03173	1.02813	1.96227	0.380025
AT5G41180	yes	2.46	3.14	3.15	0.42	2.3	3.02	3.53091	6.49368	4.9329	0.8821	0.67	0.0323008	0.653378	1.63351	3.60839	2.91622	0.117301	2.72811	1.74509	3.9158	0.116226	1.25751	0.17	0.07	0.708568	0.958779	0.38356	0.65594	1.29114	1.61826	0.431341	0.0174242	0.33172	0.552209	-0.0604316	0.039686	0.529595	0.799935	2.01174	1.8224	NA	NA	NA	NA	NA	NA	NA	NA
AT5G41550	yes	3.53	4.86	4.89	0.13	3.33	5.19	6.4535	8.27553	6.7682	0.375716	-0.37	0.940834	0.984738	2.04534	3.30329	3.63779	0.00761296	3.28049	1.30369	4.27936	-0.520246	1.68028	0.14	0.11	NA	NA	NA	NA	2.21425	0.248356	NA	NA	NA	NA	NA	NA	NA	NA	NA	NA	NA	NA	NA	NA	NA	NA	NA	NA
AT5G41680	yes	4.73	4.28	3.33	0.38	0.76	2.47	5.93534	0.894111	0.243162	NA	0.16	0.264368	1.53744	1.63356	3.37348	3.10636	0.968104	2.0909	2.48496	4.48491	-0.593266	0.224395	0.63	1.77	2.05318	2.47356	3.48205	2.85871	4.94884	4.7467	0.58497	0.159666	0.701332	1.23372	0.16097	0.0608647	0.658753	2.19798	NA	NA	NA	NA	NA	NA	NA	NA	NA	NA
AT5G41730	yes	7.72	8.62	8.51	-1.58	6.79	8.54	NA	9.76992	10.9032	NA	0.1	NA	1.26167	2.93037	4.33399	5.67868	0.550994	3.77819	2.22747	6.11667	0.879961	2.53186	-0.03	-0.06	NA	NA	NA	NA	NA	NA	3.59556	0	3.41018	0.210776	-0.00172876	-0.00421778	2.53132	0.00425436	NA	NA	NA	NA	NA	NA	NA	NA	NA	NA
AT5G42050	yes	2.17	3.21	3.1	0.3	1.71	3.08	3.55919	4.16987	4.05885	1.5953	0.81	0.888993	0.491196	1.07373	2.0414	2.15697	0.138775	1.88788	0.65763	2.31357	0.165749	0.414717	0.22	0.05	1.53795	1.59059	0.478649	0.123136	1.78587	1.40232	0.508556	1.5286	0.558472	2.08758	-0.0819908	0.620517	0.327893	1.22595	2.28482	2.36661	-0.850762	0.329829	2.15069	-0.339235	-0.616601	1.39237	1.95788	0.235937
AT5G42380	yes	7.59	8.7	9.9	2.43	7.25	9.3	10.4225	11.5148	11.2041	4.85481	2.04	1.26953	1.44755	3.25529	3.82473	4.79711	0.407232	4.95864	1.98253	5.32538	0.482354	2.2536	0.97	0.46	6.83695	7.6978	5.60657	3.90642	7.19554	1.5817	2.4656	2.1211	3.04678	4.75775	-1.45171	1.10698	2.45049	2.33122	NA	NA	NA	NA	NA	-0.398405	NA	NA	NA	NA
AT5G42650	yes	1.76	1.81	0.96	0.07	-0.05	0.03	0.184185	2.36922	-0.57157	-0.353718	0.95	-0.205578	0.588279	1.2351	-0.318549	-1.14554	0.148641	0.00619717	0.0414872	-0.868246	0.246473	-1.28892	0.35	-0.3	1.12984	1.48517	-0.191687	-0.784634	0.0565832	-0.717394	0.0715624	0.419923	0.262728	0.149523	0.116191	0.304632	-0.0561543	0.24675	1.11985	0.128589	-0.0928732	0.337326	0.285942	-0.657713	-0.771576	2.11204	1.91409	3.49042
AT5G43810	no	1	-0.22	-0.19	2.12	1.27	1.28	-0.53856	-2.44057	-0.755137	-0.448633	-0.34	-0.823787	-0.31132	-0.939959	-0.916753	-0.590927	-0.129402	-1.05411	-0.22981	-0.92567	0.331372	-0.460724	-0.2	-0.1	-0.1683	0.0470251	-1.09838	-2.27765	0.283784	-0.472983	-0.00461863	-2.34818	0.0348995	-2.13854	0.186368	-0.76802	0.216727	-1.80776	-2.44905	-0.969313	-0.102318	-0.0151831	-0.737631	0.20839	-0.0826297	-0.179682	-0.0500596	0.141616
AT5G44050	yes	2.13	1.88	0.21	1.31	0.65	1.05	0.1671	0.673699	0.0483548	-0.163349	0.69	0.902677	0.40988	1.84119	0.926259	-1.5133	0.08779	-0.00420962	0.527757	-1.15123	0.279589	-0.878075	0.39	-0.55	0.196906	0.423275	0.704119	0.554863	0.741613	0.316064	-0.206144	-0.829557	-0.187174	-1.19515	-0.127853	-0.379436	0.200618	0.25519	0.0376231	-0.125879	0.42513	-0.762221	2.25337	-1.77156	0.744195	0.876292	0.369463	4.22007
AT5G45110	yes	2.1	4.71	4.15	0.63	1.39	1.48	3.32036	5.9384	6.17707	2.76374	0.54	0.111483	-0.00939437	1.61918	2.72359	1.9398	0.0686991	2.61402	1.41493	2.74155	0.296416	0.880023	0.7	0.24	2.10164	2.47072	0.659406	0.424118	2.06818	1.09643	1.36807	1.14426	1.51989	1.98386	-0.511507	0.288501	1.06677	1.81583	1.58357	3.31166	-0.97287	1.19932	1.44412	0.321503	-1.2244	-0.19103	1.27338	0.0835578
AT5G45130	yes	1.29	2.47	2.33	0.39	1.04	1.85	1.0541	2.98856	3.94323	0.0671647	0.29	-0.206678	0.193657	0.944165	1.14018	0.903393	0.0503851	1.316	0.332764	1.44832	-0.0935836	0.457508	0.29	-0.04	0.231942	0.433801	0.20365	0.573032	0.481958	0.817025	0.728468	1.35852	0.702469	1.40642	-0.0547008	0.601144	0.395935	0.701681	1.13796	0.923772	NA	NA	NA	-0.617285	NA	NA	NA	NA
AT5G45280	yes	2.64	4.2	2.29	0.07	1.24	1.16	1.07256	2.18972	-0.0954483	-0.0249867	0.33	0.462871	0.458607	1.21291	1.599	0.734359	-0.110024	1.04989	0.36871	1.34858	-0.180471	-0.462579	0.1	-0.07	0.808492	0.473814	2.52626	2.88017	0.826536	0.803349	0.219191	0.107139	0.29861	0.0374839	-0.283408	-0.180177	0.0957548	0.100964	1.5345	0.583876	-0.476337	-0.289865	0.92453	-0.718545	-0.240448	1.10357	0.915958	1.13883
AT5G45630	yes	4.32	6.3	4.99	1.01	5.49	4.4	4.67019	7.09815	5.42152	0.794685	3.26	1.2815	0.546523	1.72149	3.93479	2.50165	-0.18159	2.88053	1.46145	3.20354	-0.301775	-0.0235306	1.13	0.24	NA	NA	NA	NA	NA	NA	NA	NA	NA	NA	NA	NA	NA	NA	NA	NA	-0.000626836	0.583371	5.53864	-1.24172	NA	NA	NA	NA
AT5G45750	yes	1.54	1.93	0.85	-0.07	1.33	0.97	0.659334	2.19376	0.305886	0.689589	0.95	0.185979	0.182632	0.718832	1.49966	1.12155	-0.239586	0.745818	0.485349	1.14135	-0.553525	0.456041	0.28	0.3	0.55455	0.557066	1.83716	2.09766	0.689094	1.11912	-0.235137	0.333837	-0.104448	0.904496	-0.171683	0.383754	-0.179041	0.588329	1.0407	1.25719	-1.24622	0.472533	2.58975	0.340935	-1.03396	0.801855	1.23063	0.00699619
AT5G45840	yes	1.76	2.61	1.61	-0.43	1.61	1.73	2.1091	4.45372	3.69441	0.391988	2.01	-0.383875	0.406107	1.52277	2.8803	2.22306	-0.14857	2.66011	0.967273	3.07635	-0.34909	1.03911	0.09	-0.38	-0.166641	0.925514	-0.659088	-0.347237	1.46986	1.00171	0.55208	0.047955	0.059908	0.173177	-0.274379	0.0577829	0.0760533	-0.0139661	NA	1.05416	NA	NA	NA	NA	NA	NA	NA	NA
AT5G46470	yes	1.12	1.79	0.71	-0.12	1.18	1.08	2.12076	3.6806	2.55064	0.749669	0.05	0.5193	0.271182	0.557263	1.63553	1.23761	0.140003	1.66693	0.54108	1.68312	0.622036	0.48672	-0.03	-0.18	1.89117	2.2123	-0.107243	-0.851082	2.47505	1.03535	-0.0152169	-0.0791753	0.232728	0.257967	-0.159774	-0.0216675	0.277147	0.0101045	1.35693	1.11645	-0.402877	-0.296718	0.208609	0.905408	-0.746139	1.48923	0.983489	0.894193
AT5G46710	yes	1.8	1.39	1.03	0.73	1.34	1.03	2.71746	2.35187	0.789512	3.82734	0.34	-0.174256	-0.0946224	-0.0523765	1.27765	0.307363	-0.155268	0.449889	0.932047	0.658354	-0.458649	-0.088411	0.27	0.32	2.8242	2.87256	0.378272	-0.220999	2.41509	0.599197	0.304472	-0.61557	0.278896	-0.334826	0.137219	0.305076	0.026862	-0.78523	NA	2.80803	0.143932	3.48888	5.12625	0.426484	-0.846229	-0.074732	2.5207	0.249378
AT5G46910	yes	1.76	3.02	1.87	0.72	0.82	1.4	2.3272	3.42034	2.48723	0.280445	1.23	1.10032	0.709052	1.39101	1.74789	1.7794	0.047705	1.65082	0.896568	2.10197	-0.647585	0.625068	0.5	0.4	2.70666	2.52818	4.12112	3.44088	2.91298	2.6592	1.4	0.986686	1.63721	3.01773	-0.178367	0.739369	0.804345	1.61148	1.2501	2.38059	-0.699552	0.337249	1.41608	-0.292029	-0.194189	0.62658	1.404	0.341479
AT5G47070	yes	1.86	2.91	2.68	0.5	2.18	2.69	2.28948	4.27483	3.78212	1.92037	0.84	0.504078	0.198979	0.950589	2.05775	1.82572	-0.0764334	1.83209	0.84677	2.19622	-0.248862	0.910994	0.37	0.2	2.51438	2.65664	1.26174	0.436749	2.39392	1.35002	0.294459	0.300744	0.248868	0.845989	-0.0477945	0.590517	0.0936737	0.224513	2.89456	2.80252	-0.714346	0.64894	0.781702	0.27241	-0.522035	0.519326	1.28032	0.332028
AT5G47220	yes	2.84	3.87	4.55	0.13	0.73	3.82	1.86463	4.83597	2.09555	1.4868	1.99	0.340289	1.98103	2.24047	1.73943	-0.562563	-0.0452985	1.74101	1.60333	0.890403	0.903102	0.566959	0.72	1.24	2.03752	2.16332	-0.806626	-0.0278708	0.796745	0.4655	0.449446	0.215263	0.511262	1.52979	0.445165	0.430205	0.493677	0.149593	4.74671	3.13855	-0.329816	3.63915	2.64606	0.567373	-2.01309	1.87392	4.52069	-1.76609
AT5G47240	yes	1.18	1.96	0.52	-0.29	-0.03	-0.58	0.358472	2.898	-1.11351	0.746409	0.89	-0.38605	0.656392	1.03219	-0.574771	-1.53531	-0.0452836	0.0232973	-0.202644	-1.26826	0.00441468	-1.42102	0.48	-0.24	1.40719	1.68964	0.992477	-1.14277	0.658188	0.616846	-0.327067	-0.230881	-0.215979	-0.228758	0.150265	0.156393	-0.00743529	-0.468991	1.55963	-0.628695	-1.22956	0.0312982	-2.24753	-0.628841	-2.97382	2.61639	3.17283	0.636683
AT5G47960	yes	2.47	2.63	3.76	1.44	2.25	4.54	9.57096	8.62658	5.04452	5.49253	1.06	0.315809	1.24877	1.93881	4.08104	2.79054	0.542137	3.53334	3.02481	3.89498	0.384734	0.359146	0.66	0.02	3.82166	4.08031	1.86224	1.69529	3.68727	2.19825	1.3571	-0.0905528	1.26552	0.999016	-0.0607033	-0.298724	0.9071	1.32292	2.06728	NA	NA	NA	NA	0.226597	NA	NA	NA	NA
AT5G48150	yes	1.11	2.21	-0.42	0.22	0.32	1.06	0.209232	1.94863	0.149235	-0.16524	0.33	0.571132	0.265488	0.368715	1.16697	1.69425	0.0457988	1.15213	0.237312	1.51872	-0.449961	0.214947	-0.13	-0.12	0.0997125	0.233332	1.4638	2.23023	0.186401	1.2175	1.11191	0.594082	1.01773	1.05419	0.130361	0.111431	0.519427	0.514756	1.61957	0.68017	0.120057	-0.157074	-0.241493	0.425285	0.238872	0.256758	-0.0194913	-0.149142
AT5G48170	no	2.64	2.98	0.05	1.67	3.28	4.68	NA	NA	NA	NA	-1.96	NA	-0.742242	0.987619	0.912863	1.86202	-1.35462	0.621162	0.54641	0.815065	-0.291099	0.132087	0.92	-0.93	NA	NA	NA	NA	NA	NA	NA	NA	NA	NA	NA	NA	NA	NA	NA	NA	NA	NA	NA	NA	NA	NA	NA	NA
AT5G48450	yes	1.27	2.15	0.79	0.16	1.25	1.71	0.808735	2.22677	0.249178	0.103226	0.37	0.363941	0.211612	0.0681424	0.925564	0.277236	0.15195	0.20302	0.185261	0.537598	-0.658484	-0.496718	-0.12	0.19	0.038376	0.344506	0.837617	1.47771	NA	NA	-0.369391	-0.173402	-0.413154	-0.30345	0.295024	0.0875548	-0.395257	-0.783042	0.847448	0.764736	-1.08737	-1.65045	0.255648	-0.18745	0.204704	-0.0771971	-0.0171025	-0.530806
AT5G48655	yes	2.06	2.26	1.29	0.48	0.96	1.22	2.4421	3.7676	2.01192	1.73797	0.29	0.0181073	0.243447	0.823455	1.58075	0.948205	0.0909461	1.85857	0.632019	1.55932	-0.378296	0.249612	0.22	-0.02	1.56957	1.52889	0.766446	0.62156	1.29793	0.540772	0.669799	0.680772	0.692561	1.00104	-0.181398	0.483558	0.442676	0.385403	0.431173	1.23695	0.152806	0.340374	0.157228	-0.430245	-0.172609	1.65109	1.53164	-0.023761
AT5G49570	no	1.32	2.95	2.99	1.16	1.63	2.32	0.27211	2.34017	4.20556	0.117165	0.41	0.00389472	-0.0302449	0.564577	0.893074	1.12286	-0.0289449	0.769845	0.221891	1.18219	-0.288649	1.07482	0.15	-0.13	-0.180865	0.0786625	0.0945867	0.0229611	0.774803	0.556841	0.714626	0.216021	0.289868	0.952467	0.492133	0.46573	0.188523	0.373632	1.24242	0.671886	-0.198504	-0.638811	-0.296569	-0.0152989	-0.847339	-0.0237637	-0.695656	0.000779758
AT5G50915	yes	1.83	-0.7	-0.46	1.45	2.28	2.29	2.83976	2.08215	-5.08843	1.18904	-0.77	0.315888	-0.259072	-0.580853	1.17905	-0.220215	-0.451638	-0.464706	0.664355	0.824408	0.890089	-2.07651	-0.18	0.3	NA	NA	NA	NA	1.45323	0.259369	-0.318532	-3.62852	-0.179295	-3.99477	-0.637387	0.132875	0.387433	-2.09062	-2.20429	0.912406	-0.767964	1.23583	2.3101	-0.740542	-0.10047	-0.680847	1.2197	0.327077
AT5G54110	no	1.05	2.35	2.03	0.48	0.83	1.88	0.0858139	1.1226	2.3235	-0.0192719	0.28	0.318088	0.334902	1.186	1.12499	1.54098	-0.0720818	0.648553	0.241364	1.2015	0.0582996	0.0634829	0.18	0.1	-0.0849997	0.127197	0.253604	0.686576	0.500308	0.711096	0.25434	0.903461	0.160836	1.17814	-0.0444452	0.116651	-0.0767538	0.589633	1.42754	0.175766	-0.235865	0.115078	0.3635	-0.829357	-0.128384	-0.0975492	0.00801564	0.107625
AT5G54490	yes	3.83	4.84	4.47	1.77	3.42	5.32	7.76268	7.5353	6.70379	7.90991	1.87	0.816823	1.22945	1.98276	4.15079	3.67346	0.670477	3.57638	2.76395	4.87311	0.613161	1.74056	0.74	0.4	3.96667	4.13939	3.6785	2.25803	3.38097	2.14049	1.92322	1.85972	2.22822	4.16252	-0.519251	1.23712	1.47429	2.60942	3.98094	6.99194	1.78932	2.37123	5.99185	0.936439	1.05425	4.07639	3.96485	-0.0843133
AT5G54730	yes	1.37	1.06	0.95	0.63	0.76	0.61	2.08078	2.45484	1.82372	1.20871	-0.66	-0.159629	0.0874011	0.364025	1.31444	0.457219	-0.0305144	0.907643	0.545984	0.93152	0.0732757	0.223185	0.17	0.16	1.69895	1.87009	0.26984	-0.0230307	1.93751	0.930291	0.646462	-0.405553	0.60417	-0.0759621	0.0702745	-0.236613	0.314513	-0.114333	0.222518	1.51604	-0.890158	1.05994	0.336573	-0.224198	-0.842775	0.280368	1.22226	-0.0438399
AT5G56340	yes	1.46	2.2	1.47	0.44	1.11	1.13	2.36327	5.24867	3.75594	2.07262	0.17	0.0635859	0.263664	0.91662	1.69735	1.68878	-0.00722375	2.47056	0.659991	2.34867	0.277867	0.907602	0.13	0.17	1.0152	1.06241	0.273686	0.501028	1.0796	0.152019	0.535492	0.344146	0.153687	0.818999	-0.322066	-0.341935	-0.0520215	0.289208	NA	NA	-0.537549	0.314147	0.952244	0.000108617	-0.346143	-0.464995	0.28061	-0.105047
AT5G56580	yes	1.83	3.71	2.36	0.33	1.67	2.3	1.69703	5.51926	3.35782	NA	0.8	NA	0.0351804	1.27087	2.0279	1.4342	0.342377	2.69862	0.840209	2.63722	-0.368985	1.29786	0.13	-0.73	1.53566	1.45233	NA	NA	1.28696	1.26787	2.22654	-0.0101204	2.34525	-0.016029	-0.394035	-0.0170985	1.84553	0.0182393	-0.0120558	NA	NA	NA	NA	0.121193	0.105765	0.346786	-0.127553	0.15207
AT5G56980	yes	1.9	2.05	0.96	0.09	0.75	1.42	0.014162	2.1501	-0.0304547	-0.389075	0.94	0.740943	0.722237	1.04503	0.767233	0.256756	0.265025	0.465355	0.00308053	0.256157	-0.0226536	-0.949066	0.31	0.15	0.44569	0.376529	2.86638	1.66168	0.739616	1.20034	0.491459	1.8635	0.361644	1.33698	-0.165949	0.333847	0.289337	0.197146	0.570725	NA	-0.197256	0.192211	0.838271	-1.12427	-0.370095	2.69596	3.07045	-0.129521
AT5G57710	no	1.2	1.2	0.85	0	0.04	0.62	0.355754	1.2298	0.73469	NA	0.34	-0.14604	0.0790653	0.108468	0.628615	0.392784	-0.0856745	0.345649	0.15344	0.448448	0.0549138	0.0491626	0.16	0.26	0.408428	0.177626	0.881097	1.05748	-0.0865656	1.39783	0.681242	1.2802	0.374253	0.917645	-0.139765	0.125328	0.0796866	0.208273	NA	2.16814	-0.303154	0.338637	0.536969	-0.09578	-0.185244	0.728476	1.09199	0.878019
AT5G59450	yes	1.01	1.05	0.69	0.33	0.9	1.06	3.32566	2.60841	1.62389	3.12206	1.09	0.163622	0.421059	0.450416	1.701	1.31058	0.0982339	1.37994	0.970474	1.81536	-0.137484	0.268461	0.13	0.19	2.08865	2.18622	0.379443	0.314482	1.50031	0.589464	0.224876	0.0285781	0.636586	0.886617	-0.0833908	0.116983	0.184351	0.300912	0.767516	2.21771	0.524751	0.374357	1.22862	0.0225602	0.504085	1.52274	1.25078	-0.180959
AT5G59540	no	1.48	1.89	0.76	0.31	0.86	0.74	0.627137	0.969351	0.638556	0.167468	0.94	0.446334	0.168787	0.418323	0.341378	0.567051	-0.0199074	1.41745	-0.0438425	0.573966	-0.384766	0.610846	-0.09	-0.18	NA	NA	-0.148036	-0.412668	0.317137	1.25778	0.964424	-0.727037	1.04007	0.00756817	0.0400534	-0.0192798	0.614083	0.0672996	1.02889	2.04519	-0.0754732	-1.07893	-0.416375	0.45081	-0.116126	0.177174	-0.391818	-0.151204
AT5G59550	yes	2.2	3.36	2.7	0.96	1.76	2.08	3.80026	4.02206	2.12381	3.01795	1.74	0.261039	0.544309	1.10295	1.92348	1.04857	0.0486707	1.91336	1.00508	2.02543	-0.311886	0.501857	0.56	0.47	3.32934	3.5466	2.92704	1.73849	3.43862	2.04788	0.993244	1.57559	1.29258	2.56921	-0.439657	0.835017	0.643132	1.06934	2.00643	4.31272	0.0261246	0.690534	2.03847	-0.0513374	-0.485653	2.19504	3.01061	0.305613
AT5G59820	yes	3.88	6.68	7.65	1.09	4.64	7.56	7.77698	6.48628	6.33899	3.73775	1.08	1.04994	1.06645	2.3166	3.59051	3.02744	0.101063	3.17032	1.87966	3.77309	0.286586	0.916802	1	0.41	4.75961	5.26291	2.19366	0.784924	5.43336	3.33338	0.98752	3.02777	1.32328	4.63685	-0.697422	1.60955	0.944638	2.39106	3.03819	7.08876	1.42782	4.04332	7.98302	-0.112919	2.57124	4.5526	3.94068	0.0155268
AT5G60800	yes	2.66	5.42	3.94	0.54	3.11	2.51	3.84475	6.80631	6.28903	2.38719	0.22	0.566873	1.00816	2.71267	3.48832	3.76121	-0.120995	3.44914	1.45029	4.06913	0.786603	1.53105	0.44	0.31	1.18881	1.17304	0.157705	0.878482	1.62987	0.161279	-0.0231716	-1.09743	0.195857	-0.177749	-0.11964	-0.519233	0.422389	0.337477	0.536993	0.502675	0.249254	0.191016	0.872481	-0.069685	-0.320224	0.0821027	0.270009	-0.528116
AT5G62020	yes	2.77	2.86	2.49	0.75	0.82	1.29	4.42609	4.60577	3.91792	2.38189	1.23	0.469407	0.75593	1.77863	2.96898	1.4775	0.0986443	2.73883	1.62081	2.5985	0.508472	0.686209	0.45	0	2.09186	2.28308	-0.384422	0.155341	1.42964	0.313809	1.05081	1.02647	1.16364	1.18708	-0.160153	0.652313	0.656582	0.965343	1.07794	3.68107	1.22283	1.56447	1.7582	-0.771774	-0.334486	1.66457	1.85464	0.187773
AT5G62570	yes	2.24	2.5	1.76	0.51	2.01	3.07	2.93951	4.40449	2.76032	1.40791	0.94	0.667303	0.568	1.14072	2.6989	2.35684	-0.106499	1.95728	1.16718	2.77231	-0.0177627	0.225879	0.38	0.4	2.77287	2.95387	2.41791	1.82711	3.04397	1.47411	0.189804	1.60433	0.232341	2.22094	-0.192755	0.60253	0.412377	1.0398	2.09206	2.11764	-0.731035	0.338193	2.2046	NA	-0.319501	0.759571	1.29011	-0.131238
AT5G62770	yes	1.86	2.94	3.65	0.41	2	2.26	2.00098	4.39096	5.32206	1.0286	-0.14	-0.409069	0.237555	1.24961	1.83945	1.75281	0.235145	1.90843	0.565861	2.15808	-0.0812323	1.69441	0.19	0.03	0.20767	0.326025	1.03764	1.55096	1.86118	0.742434	0.797442	-0.0639034	0.700761	0.0176675	-0.18882	-0.129001	0.212672	0.0124866	NA	NA	NA	NA	NA	NA	NA	NA	NA	NA
AT5G63490	yes	1.41	2.46	2.17	0.12	0.41	1.04	0.99633	2.39616	3.95098	NA	0.72	0.236011	0.278909	1.11723	0.770253	1.12352	0.192292	1.46597	0.215966	1.31223	-0.0178133	0.47327	0.08	0.06	0.449437	0.684172	1.35298	1.92386	0.668167	1.38532	0.609019	0.735768	0.380833	1.37628	0.219396	0.457826	0.434322	1.2298	1.50497	1.42428	-0.891116	-0.10513	0.676915	-0.578694	-0.372462	0.44728	0.754211	0.613295
AT5G64310	yes	3.57	4.06	3.64	1.08	2.67	3.46	3.23615	4.59692	2.68774	2.13469	0.77	1.74216	1.26151	2.52357	2.68299	2.95081	-0.00314352	2.59001	0.739891	2.94087	-0.60102	0.572545	0.81	0.41	1.89744	1.86239	2.57002	2.08923	2.19703	0.728741	0.578269	1.65319	0.678199	2.6726	-0.992377	1.26338	0.102998	0.305514	-0.395149	4.47024	-0.961653	0.552198	2.39355	-0.762699	0.265355	1.90199	2.81004	-0.00242547
AT5G64870	yes	2.67	5.37	3.95	-0.07	3.95	4.63	5.09547	7.17787	4.83589	4.71964	0.76	1.81555	1.33927	2.256	3.44855	4.398	0.0877802	3.76209	1.47216	5.30643	0.395385	2.07943	0.58	-0.08	6.33308	6.57294	4.63127	4.25511	4.99147	4.09754	0.845664	0.682201	0.964314	1.19126	-0.5313	0.300548	1.32364	0.4506	1.90677	1.12529	NA	NA	NA	-0.18686	NA	NA	NA	NA
AT5G65300	yes	3.24	4.65	3.9	-0.22	0.63	2.63	3.09029	2.52159	4.80129	0.695129	1.61	0.931232	0.610354	1.79208	1.48226	1.22552	0.0366684	2.05668	0.334935	1.87916	-0.287059	-0.0917593	0.76	0.26	1.71784	2.00284	1.32447	1.392	1.44531	1.43386	1.351	2.05938	1.30784	2.44275	0.0974297	1.1252	0.796601	1.15697	2.82686	2.1378	0.13644	0.311133	5.24991	-0.93695	0.186013	3.15114	3.2082	0.148439
AT5G65630	no	1.05	1.29	0.7	0.06	0.53	1.11	0.203359	1.64515	1.37239	0.440212	0.57	0.320374	0.253214	0.31014	0.296763	0.626963	0.0691726	1.30248	-0.022433	0.941647	-0.0148686	0.691377	-0.11	-0.05	-0.387722	0.105383	-0.575422	0.0677576	-0.277931	-0.745041	-0.219104	0.132501	-0.275887	0.0570088	-0.37369	0.130392	-0.522307	0.174279	0.0780078	NA	-0.175626	0.0220958	1.10566	-0.25722	0.0055619	0.989664	1.16383	0.233903
AT5G66070	yes	2.13	2.41	2.16	0.4	1.46	1.93	3.5852	4.38546	2.51147	3.53004	0.78	0.636907	0.692502	1.14636	2.25047	1.71842	0.112595	1.76749	0.852436	2.18697	-0.693824	0.828868	0.35	0.35	3.16767	3.2044	1.74746	1.59378	3.40104	1.99778	1.29096	2.00857	1.1035	2.24954	-0.632976	0.647233	0.348899	0.916618	1.31393	4.11416	-0.653119	1.25734	2.16469	-0.0674356	-0.617141	1.71312	2.02647	0.23319
AT5G66620	yes	1.93	5.09	4.4	0.46	2.31	4.34	3.0403	4.7123	7.04977	0.55661	0.27	0.82447	0.874904	1.66803	1.79797	2.85021	0.384923	2.74235	0.771331	3.60729	-0.0142134	1.00442	-0.07	-0.15	1.65275	1.84248	3.4366	3.51541	2.99271	1.92692	2.09956	0.993003	1.92973	1.03825	-0.231955	0.297656	1.82964	0.986352	1.1561	1.51359	NA	NA	NA	NA	0.261789	0.43358	1.49465	-0.0109404
AT5G66650	yes	2.93	3.24	2.34	0.79	-0.73	0.2	7.24115	5.45724	2.1189	4.76814	1.54	0.553786	1.70973	2.04177	3.38942	0.401151	0.860722	3.48618	1.84367	2.13639	-0.14335	-0.49166	0.64	-0.27	4.13028	4.28582	3.38681	2.24858	3.65272	1.82823	0.649088	0.0266099	1.64546	0.411819	-0.29679	0.148181	1.5547	0.169957	3.07576	NA	0.886503	2.15897	5.82537	-1.24475	0.522793	3.02412	3.63035	0.455479
AT5G66850	yes	1.38	1.51	0.63	0.3	0.8	1.53	1.22949	3.50727	3.87533	0.386214	0.68	0.47331	0.459523	0.782986	1.40336	1.68649	0.161212	1.62657	0.276505	2.04133	0.025504	0.722902	-0.07	0.05	2.84828	2.79084	2.41995	2.91511	1.87985	2.07826	2.36048	1.38914	2.2868	2.45153	0.108339	1.19705	1.67122	0.526928	2.77261	1.28082	-0.0740636	-0.00567605	0.197452	NA	NA	NA	NA	NA
[truncated: 32 more columns]

## Sheet: Table S3
Table S3. Gene ontology (GO) term enrichment analysis of the 417 IE genes induced by MLACC at 2 hours post induction.
GO_accession	term_type	term	IE_GO	IE_total	bg_GO1)	bg_total1)	pvalue	FDR2)	gene_ids
GO:0050896	P	response to stimulus	119	409	4057	37767	4.2e-24	4.8e-21	// AT4G31500 // AT3G49530 // AT1G51660 // AT4G11660 // AT1G11000 // AT2G20142 // AT1G69270 // AT3G03050 // AT3G48090 // AT5G09800 // AT1G19180 // AT1G59620 // AT4G09570 // AT5G48655 // AT5G50915 // AT4G39950 // AT1G20510 // AT5G41550 // AT5G46910 // AT4G17230 // AT1G63840 // AT1G76650 // AT5G54490 // AT1G57630 // AT3G15540 // AT1G74100 // AT1G64060 // AT1G72520 // AT4G37260 // AT5G26030 // AT1G01…
GO:0010200	P	response to chitin	25	409	151	37767	9.1e-21	5.2e-18	// AT5G47220 // AT3G23230 // AT4G17500 // AT3G49530 // AT1G32640 // AT5G59820 // AT2G44840 // AT5G59550 // AT4G11660 // AT4G26120 // AT5G59450 // AT5G09800 // AT2G46400 // AT1G07520 // AT2G31230 // AT4G26400 // AT5G48655 // AT5G01830 // AT5G62020 // AT5G46910 // AT4G17230 // AT4G33940 // AT3G23250 // AT5G66070 // AT4G37260
GO:0010033	P	response to organic substance	61	409	1342	37767	1.4e-20	5.3e-18	// AT5G47220 // AT3G23230 // AT1G01560 // AT3G49530 // AT2G24850 // AT4G11660 // AT5G59820 // AT4G33430 // AT3G23030 // AT1G18890 // AT3G63010 // AT2G44840 // AT4G17615 // AT3G09870 // AT4G17500 // AT1G28370 // AT3G52430 // AT5G59550 // AT1G69270 // AT3G48090 // AT2G34650 // AT1G01720 // AT1G32640 // AT4G27260 // AT4G26120 // AT5G59450 // AT1G05710 // AT1G17380 // AT3G23250 // AT1G19180 // AT2G46…
GO:0042221	P	response to chemical stimulus	76	409	2085	37767	4e-20	1.1e-17	// AT5G26030 // AT3G23230 // AT1G01560 // AT3G49530 // AT2G24850 // AT1G32640 // AT5G59820 // AT4G33430 // AT5G47220 // AT1G18890 // AT4G12720 // AT3G63010 // AT2G44840 // AT4G17615 // AT1G61890 // AT5G44050 // AT3G09870 // AT4G17500 // AT1G28370 // AT3G52430 // AT5G59550 // AT1G69270 // AT3G48090 // AT2G34650 // AT2G06050 // AT4G11660 // AT4G27260 // AT4G26120 // AT5G59450 // AT4G39230 // AT1G05…
GO:0009743	P	response to carbohydrate stimulus	27	409	240	37767	2e-18	4.6e-16	// AT5G47220 // AT3G23230 // AT4G17500 // AT3G49530 // AT1G32640 // AT5G59820 // AT2G44840 // AT2G26300 // AT5G59550 // AT4G11660 // AT4G26120 // AT5G59450 // AT5G09800 // AT2G46400 // AT1G07520 // AT2G31230 // AT4G26400 // AT5G48655 // AT5G01830 // AT5G62020 // AT5G46910 // AT4G17230 // AT4G33940 // AT1G61800 // AT3G23250 // AT5G66070 // AT4G37260
GO:0006952	P	defense response	38	409	766	37767	3e-14	5.7e-12	// AT4G31500 // AT5G47220 // AT1G51660 // AT4G12720 // AT5G46470 // AT1G59620 // AT3G44630 // AT4G33430 // AT1G11000 // AT1G17420 // AT2G20142 // AT3G52430 // AT2G17480 // AT5G42650 // AT1G56520 // AT3G48090 // AT1G56540 // AT1G19180 // AT4G39030 // AT1G33560 // AT3G04220 // AT2G16870 // AT3G11650 // AT5G45110 // AT3G61190 // AT4G39950 // AT2G32140 // AT5G41550 // AT1G08860 // AT1G72950 // AT1G57…
GO:0009611	P	response to wounding	20	409	197	37767	3.2e-13	5.3e-11	// AT4G08500 // AT5G42650 // AT2G24850 // AT1G32640 // AT3G14050 // AT2G06050 // AT1G64280 // AT2G02860 // AT1G71697 // AT1G74930 // AT5G59820 // AT1G74100 // AT5G47240 // AT5G13220 // AT3G61190 // AT1G20510 // AT1G76650 // AT1G17420 // AT1G01720 // AT1G72520
GO:0006950	P	response to stress	67	409	2320	37767	4.9e-13	7e-11	// AT4G31500 // AT5G26030 // AT1G51660 // AT1G32640 // AT5G59820 // AT5G46470 // AT5G47220 // AT1G59620 // AT4G12720 // AT3G44630 // AT1G80820 // AT2G02860 // AT4G17615 // AT3G10985 // AT2G20142 // AT1G17420 // AT5G54730 // AT3G52430 // AT3G08720 // AT2G17480 // AT2G24850 // AT5G42650 // AT3G03050 // AT2G06050 // AT1G13340 // AT1G71697 // AT1G74930 // AT1G56520 // AT3G48090 // AT1G56540 // AT3G23…
GO:0009607	P	response to biotic stimulus	30	409	638	37767	5.9e-11	7.5e-09	// AT4G31500 // AT5G47220 // AT1G51660 // AT4G12720 // AT5G46470 // AT4G36010 // AT4G33430 // AT1G17420 // AT3G52430 // AT5G42650 // AT2G06050 // AT1G74930 // AT3G48090 // AT3G10985 // AT4G39030 // AT1G61800 // AT1G33560 // AT2G22300 // AT3G11650 // AT5G45110 // AT4G39950 // AT3G25780 // AT3G10800 // AT1G19180 // AT3G21220 // AT1G74100 // AT1G64060 // AT1G64280 // AT4G23210 // AT5G24590
GO:0002376	P	immune system process	22	409	368	37767	3.5e-10	3.6e-08	// AT5G47220 // AT1G51660 // AT4G12720 // AT2G20142 // AT3G52430 // AT1G56520 // AT3G48090 // AT1G56540 // AT3G04220 // AT2G16870 // AT3G11650 // AT5G45110 // AT2G32140 // AT5G41550 // AT1G72950 // AT1G57630 // AT3G21220 // AT1G74100 // AT1G64060 // AT1G64280 // AT4G23210 // AT5G24590
GO:0006955	P	immune response	22	409	367	37767	3.3e-10	3.6e-08	// AT5G47220 // AT1G51660 // AT4G12720 // AT2G20142 // AT3G52430 // AT1G56520 // AT3G48090 // AT1G56540 // AT3G04220 // AT2G16870 // AT3G11650 // AT5G45110 // AT2G32140 // AT5G41550 // AT1G72950 // AT1G57630 // AT3G21220 // AT1G74100 // AT1G64060 // AT1G64280 // AT4G23210 // AT5G24590
GO:0009605	P	response to external stimulus	23	409	429	37767	1e-09	9.7e-08	// AT2G24850 // AT1G32640 // AT5G59820 // AT2G02860 // AT1G17420 // AT5G54730 // AT5G42650 // AT2G34650 // AT2G06050 // AT1G71697 // AT1G74930 // AT4G08500 // AT5G13220 // AT3G61190 // AT1G20510 // AT3G14050 // AT3G15540 // AT1G76650 // AT1G74100 // AT5G47240 // AT1G64280 // AT1G01720 // AT1G72520
GO:0051707	P	response to other organism	27	409	599	37767	1.3e-09	1.2e-07	// AT4G31500 // AT5G47220 // AT1G51660 // AT4G12720 // AT5G46470 // AT4G36010 // AT4G33430 // AT1G17420 // AT3G52430 // AT5G42650 // AT2G06050 // AT3G48090 // AT3G10985 // AT4G39030 // AT1G61800 // AT1G33560 // AT3G11650 // AT5G45110 // AT4G39950 // AT3G25780 // AT1G19180 // AT3G21220 // AT1G74100 // AT1G64060 // AT1G64280 // AT4G23210 // AT5G24590
GO:0045087	P	innate immune response	20	409	347	37767	4e-09	3.3e-07	// AT3G52430 // AT5G47220 // AT3G04220 // AT1G72950 // AT2G16870 // AT1G51660 // AT3G48090 // AT4G12720 // AT1G57630 // AT3G21220 // AT1G56520 // AT5G45110 // AT1G74100 // AT1G64060 // AT1G56540 // AT4G23210 // AT1G64280 // AT2G20142 // AT2G32140 // AT5G41550
GO:0009719	P	response to endogenous stimulus	36	409	1068	37767	4.4e-09	3.4e-07	// AT5G47220 // AT3G23230 // AT1G01560 // AT2G24850 // AT1G32640 // AT4G33430 // AT3G23030 // AT1G18890 // AT3G63010 // AT2G44840 // AT4G17615 // AT3G09870 // AT1G28370 // AT1G69270 // AT5G42650 // AT2G34650 // AT1G01720 // AT4G27260 // AT1G05710 // AT1G17380 // AT3G23250 // AT1G19180 // AT2G31230 // AT4G09570 // AT5G50915 // AT5G13220 // AT2G26300 // AT1G63840 // AT3G14050 // AT5G54490 // AT3G15…
GO:0007165	P	signal transduction	38	409	1228	37767	1.5e-08	1.1e-06	// AT5G47220 // AT3G23230 // AT1G01560 // AT3G49350 // AT1G51660 // AT1G32640 // AT1G18890 // AT3G63010 // AT2G44840 // AT4G17615 // AT3G26020 // AT2G20142 // AT1G28370 // AT3G52430 // AT1G69270 // AT2G34650 // AT1G01720 // AT4G12720 // AT1G56520 // AT3G48090 // AT1G64610 // AT1G56540 // AT1G19180 // AT5G12940 // AT4G08500 // AT3G04220 // AT2G16870 // AT2G31230 // AT4G09570 // AT2G26300 // AT2G32…
GO:0051704	P	multi-organism process	29	409	776	37767	1.8e-08	1.2e-06	// AT4G31500 // AT5G47220 // AT1G51660 // AT4G12720 // AT5G46470 // AT4G36010 // AT4G33430 // AT1G17420 // AT3G52430 // AT5G42650 // AT2G06050 // AT3G48090 // AT3G10985 // AT4G39030 // AT1G61800 // AT1G33560 // AT3G11650 // AT5G45110 // AT4G39950 // AT3G25780 // AT1G19180 // AT2G34090 // AT3G21220 // AT1G74100 // AT1G64060 // AT1G64280 // AT4G23210 // AT5G24590 // AT3G03110
GO:0070887	P	cellular response to chemical stimulus	21	409	452	37767	5.7e-08	3.6e-06	// AT3G52430 // AT5G47220 // AT3G23230 // AT2G26300 // AT1G69270 // AT1G32640 // AT2G31230 // AT2G34650 // AT4G33430 // AT1G18890 // AT1G01720 // AT3G48090 // AT3G63010 // AT2G44840 // AT1G64060 // AT4G17615 // AT1G64280 // AT1G19180 // AT1G28370 // AT4G09570 // AT3G10800
GO:0016265	P	death	16	409	286	37767	2.1e-07	1.2e-05	// AT3G04220 // AT2G17480 // AT2G16870 // AT4G12720 // AT1G02170 // AT1G11000 // AT1G56520 // AT3G48090 // AT4G33430 // AT1G64060 // AT1G56540 // AT4G23210 // AT1G64280 // AT2G26300 // AT5G41550 // AT1G08860
GO:0008219	P	cell death	16	409	286	37767	2.1e-07	1.2e-05	// AT3G04220 // AT2G17480 // AT2G16870 // AT4G12720 // AT1G02170 // AT1G11000 // AT1G56520 // AT3G48090 // AT4G33430 // AT1G64060 // AT1G56540 // AT4G23210 // AT1G64280 // AT2G26300 // AT5G41550 // AT1G08860
GO:0007242	P	intracellular signaling cascade	24	409	659	37767	4.9e-07	2.6e-05	// AT5G47220 // AT3G23230 // AT3G49350 // AT1G51660 // AT1G32640 // AT1G18890 // AT4G33430 // AT2G44840 // AT4G17615 // AT2G26300 // AT3G52430 // AT1G69270 // AT2G34650 // AT1G28370 // AT4G12720 // AT3G48090 // AT1G19180 // AT4G08500 // AT2G31230 // AT4G09570 // AT3G63010 // AT1G64060 // AT1G64280 // AT1G01720
GO:0009695	P	jasmonic acid biosynthetic process	6	409	29	37767	1.8e-06	9.4e-05	// AT5G42650 // AT2G06050 // AT3G25780 // AT1G20510 // AT1G17420 // AT1G72520
GO:0009725	P	response to hormone stimulus	29	409	982	37767	2e-06	9.8e-05	// AT5G47220 // AT3G23230 // AT1G01560 // AT1G32640 // AT4G33430 // AT3G23030 // AT1G18890 // AT3G63010 // AT2G44840 // AT4G17615 // AT3G09870 // AT1G28370 // AT1G69270 // AT2G34650 // AT1G01720 // AT1G05710 // AT3G23250 // AT2G31230 // AT4G09570 // AT5G50915 // AT2G26300 // AT1G63840 // AT3G14050 // AT5G54490 // AT3G15540 // AT3G50410 // AT4G27260 // AT1G64060 // AT4G37260
GO:0065007	P	biological regulation	77	409	4188	37767	3.2e-06	0.00014	// AT4G31500 // AT5G47220 // AT3G23230 // AT1G01560 // AT3G49350 // AT1G51660 // AT1G32640 // AT4G33430 // AT3G08720 // AT2G20900 // AT1G18890 // AT3G51160 // AT3G63010 // AT2G44840 // AT1G03770 // AT4G17615 // AT2G47260 // AT1G01260 // AT3G26020 // AT4G17500 // AT2G20142 // AT2G01450 // AT1G28370 // AT1G14750 // AT3G52430 // AT1G30810 // AT1G69270 // AT5G59450 // AT2G34650 // AT1G02170 // AT4G12…
GO:0031408	P	oxylipin biosynthetic process	6	409	32	37767	3e-06	0.00014	// AT5G42650 // AT2G06050 // AT3G25780 // AT1G20510 // AT1G17420 // AT1G72520
GO:0048522	P	positive regulation of cellular process	11	409	163	37767	3.2e-06	0.00014	// AT5G47220 // AT1G32640 // AT3G50410 // AT1G02170 // AT2G45100 // AT3G63010 // AT3G08720 // AT2G26300 // AT4G09570 // AT2G46410 // AT3G10800
GO:0009694	P	jasmonic acid metabolic process	6	409	34	37767	4.1e-06	0.00017	// AT5G42650 // AT2G06050 // AT3G25780 // AT1G20510 // AT1G17420 // AT1G72520
GO:0009755	P	hormone-mediated signaling pathway	15	409	321	37767	4.2e-06	0.00017	// AT5G47220 // AT3G23230 // AT2G26300 // AT1G69270 // AT2G31230 // AT2G34650 // AT4G33430 // AT1G18890 // AT1G01720 // AT3G63010 // AT2G44840 // AT1G64060 // AT4G17615 // AT1G28370 // AT4G09570
GO:0032870	P	cellular response to hormone stimulus	15	409	321	37767	4.2e-06	0.00017	// AT5G47220 // AT3G23230 // AT2G26300 // AT1G69270 // AT2G31230 // AT2G34650 // AT4G33430 // AT1G18890 // AT1G01720 // AT3G63010 // AT2G44840 // AT1G64060 // AT4G17615 // AT1G28370 // AT4G09570
GO:0031407	P	oxylipin metabolic process	6	409	39	37767	8.3e-06	0.00032	// AT5G42650 // AT2G06050 // AT3G25780 // AT1G20510 // AT1G17420 // AT1G72520
GO:0051716	P	cellular response to stimulus	25	409	840	37767	8.9e-06	0.00032	// AT4G31500 // AT5G47220 // AT3G23230 // AT1G32640 // AT1G18890 // AT4G33430 // AT2G44840 // AT4G17615 // AT2G26300 // AT3G52430 // AT1G69270 // AT2G34650 // AT1G28370 // AT4G12720 // AT3G48090 // AT1G19180 // AT2G31230 // AT4G09570 // AT4G39950 // AT3G10800 // AT3G63010 // AT1G64060 // AT4G23210 // AT1G64280 // AT1G01720
GO:0048518	P	positive regulation of biological process	13	409	259	37767	8.9e-06	0.00032	// AT5G47220 // AT1G32640 // AT3G50410 // AT1G02170 // AT4G12720 // AT2G45100 // AT3G63010 // AT2G46410 // AT3G08720 // AT2G26300 // AT4G09570 // AT1G08860 // AT3G10800
GO:0050794	P	regulation of cellular process	64	409	3375	37767	1e-05	0.00035	// AT5G47220 // AT3G23230 // AT1G01560 // AT3G49350 // AT1G51660 // AT1G32640 // AT2G20900 // AT1G18890 // AT3G63010 // AT2G44840 // AT4G17615 // AT2G47260 // AT1G01260 // AT3G26020 // AT4G17500 // AT2G20142 // AT2G01450 // AT1G28370 // AT1G14750 // AT3G52430 // AT1G30810 // AT1G69270 // AT5G59450 // AT2G34650 // AT1G02170 // AT4G12720 // AT1G74930 // AT1G56520 // AT4G30340 // AT2G47070 // AT1G64…
GO:0048583	P	regulation of response to stimulus	11	409	188	37767	1.1e-05	0.00038	// AT3G52430 // AT5G47220 // AT4G12720 // AT2G26300 // AT4G09570 // AT3G63010 // AT3G61190 // AT1G64280 // AT4G39030 // AT1G01720 // AT1G08860
GO:0031347	P	regulation of defense response	7	409	66	37767	1.4e-05	0.00043	// AT3G52430 // AT5G47220 // AT4G12720 // AT3G61190 // AT1G64280 // AT4G39030 // AT1G08860
GO:0050789	P	regulation of biological process	68	409	3697	37767	1.4e-05	0.00043	// AT5G47220 // AT3G23230 // AT1G01560 // AT3G49350 // AT1G51660 // AT1G32640 // AT4G33430 // AT2G20900 // AT1G18890 // AT3G63010 // AT2G44840 // AT1G03770 // AT4G17615 // AT2G47260 // AT1G01260 // AT3G26020 // AT4G17500 // AT2G20142 // AT2G01450 // AT1G28370 // AT1G14750 // AT3G52430 // AT1G30810 // AT1G69270 // AT5G59450 // AT2G34650 // AT1G02170 // AT4G12720 // AT1G74930 // AT1G56520 // AT4G30…
GO:0009753	P	response to jasmonic acid stimulus	11	409	215	37767	3.7e-05	0.0011	// AT5G47220 // AT2G24850 // AT1G32640 // AT5G42650 // AT1G74100 // AT5G13220 // AT1G17380 // AT3G23250 // AT1G19180 // AT2G46410 // AT4G37260
GO:0042742	P	defense response to bacterium	10	409	177	37767	3.8e-05	0.0011	// AT4G31500 // AT5G47220 // AT4G12720 // AT5G46470 // AT5G45110 // AT4G33430 // AT4G23210 // AT4G39950 // AT1G19180 // AT3G52430
GO:0080134	P	regulation of response to stress	7	409	83	37767	5.4e-05	0.0015	// AT3G52430 // AT5G47220 // AT4G12720 // AT3G61190 // AT1G64280 // AT4G39030 // AT1G08860
GO:0006796	P	phosphate metabolic process	29	409	1178	37767	5.3e-05	0.0015	// AT1G18890 // AT2G39360 // AT3G02880 // AT1G53440 // AT2G05940 // AT4G25390 // AT5G41680 // AT1G74360 // AT1G68690 // AT5G04870 // AT4G30340 // AT3G02800 // AT5G41730 // AT5G45840 // AT2G20900 // AT4G09570 // AT5G41180 // AT5G47070 // AT3G08720 // AT1G76360 // AT5G40540 // AT3G55050 // AT3G01640 // AT1G17750 // AT2G47060 // AT1G76040 // AT4G11890 // AT2G30360 // AT1G15530
GO:0006793	P	phosphorus metabolic process	29	409	1179	37767	5.4e-05	0.0015	// AT1G18890 // AT2G39360 // AT3G02880 // AT1G53440 // AT2G05940 // AT4G25390 // AT5G41680 // AT1G74360 // AT1G68690 // AT5G04870 // AT4G30340 // AT3G02800 // AT5G41730 // AT5G45840 // AT2G20900 // AT4G09570 // AT5G41180 // AT5G47070 // AT3G08720 // AT1G76360 // AT5G40540 // AT3G55050 // AT3G01640 // AT1G17750 // AT2G47060 // AT1G76040 // AT4G11890 // AT2G30360 // AT1G15530
GO:0016310	P	phosphorylation	27	409	1079	37767	7.4e-05	0.002	// AT1G18890 // AT2G39360 // AT3G02880 // AT1G53440 // AT2G05940 // AT4G25390 // AT5G41680 // AT1G74360 // AT1G68690 // AT5G04870 // AT4G30340 // AT5G45840 // AT2G20900 // AT4G09570 // AT5G41180 // AT5G47070 // AT3G08720 // AT1G76360 // AT5G40540 // AT1G76040 // AT3G01640 // AT1G17750 // AT2G47060 // AT5G41730 // AT4G11890 // AT2G30360 // AT1G15530
GO:0009620	P	response to fungus	9	409	158	37767	8.6e-05	0.0023	// AT5G42650 // AT2G06050 // AT5G45110 // AT4G33430 // AT1G64060 // AT1G64280 // AT1G17420 // AT3G10985 // AT3G25780
GO:0048584	P	positive regulation of response to stimulus	6	409	62	37767	9.1e-05	0.0024	// AT5G47220 // AT4G12720 // AT4G09570 // AT3G63010 // AT2G26300 // AT1G08860
GO:0009738	P	abscisic acid mediated signaling pathway	7	409	94	37767	0.00011	0.0028	// AT1G18890 // AT1G69270 // AT4G09570 // AT1G64060 // AT4G17615 // AT2G26300 // AT1G01720
GO:0009617	P	response to bacterium	11	409	247	37767	0.00012	0.003	// AT4G31500 // AT5G47220 // AT4G12720 // AT5G46470 // AT5G45110 // AT4G33430 // AT4G23210 // AT4G39950 // AT1G64280 // AT1G19180 // AT3G52430
GO:0006468	P	protein amino acid phosphorylation	24	409	946	37767	0.00015	0.0037	// AT1G18890 // AT2G39360 // AT3G02880 // AT1G53440 // AT2G05940 // AT4G25390 // AT5G41680 // AT1G74360 // AT1G68690 // AT5G04870 // AT5G45840 // AT4G09570 // AT5G41180 // AT5G47070 // AT3G08720 // AT1G76360 // AT5G40540 // AT1G76040 // AT1G17750 // AT2G47060 // AT5G41730 // AT4G11890 // AT2G30360 // AT1G15530
GO:0007166	P	cell surface receptor linked signaling pathway	9	409	172	37767	0.00016	0.0037	// AT1G74360 // AT5G45840 // AT2G20900 // AT3G02880 // AT1G78280 // AT5G41180 // AT1G17750 // AT4G30340 // AT2G26300
GO:0010557	P	positive regulation of macromolecule biosynthetic process	6	409	69	37767	0.00016	0.0037	// AT5G47220 // AT1G32640 // AT3G50410 // AT2G45100 // AT3G08720 // AT3G10800
GO:0009873	P	ethylene mediated signaling pathway	6	409	74	37767	0.00022	0.0051	// AT5G47220 // AT3G23230 // AT2G31230 // AT2G44840 // AT1G64060 // AT1G28370
GO:0009891	P	positive regulation of biosynthetic process	6	409	76	37767	0.00026	0.0055	// AT5G47220 // AT1G32640 // AT3G50410 // AT2G45100 // AT3G08720 // AT3G10800
GO:0010604	P	positive regulation of macromolecule metabolic process	6	409	76	37767	0.00026	0.0055	// AT5G47220 // AT1G32640 // AT3G50410 // AT2G45100 // AT3G08720 // AT3G10800
GO:0031328	P	positive regulation of cellular biosynthetic process	6	409	76	37767	0.00026	0.0055	// AT5G47220 // AT1G32640 // AT3G50410 // AT2G45100 // AT3G08720 // AT3G10800
GO:0016051	P	carbohydrate biosynthetic process	11	409	277	37767	0.00031	0.0066	// AT4G31500 // AT1G71100 // AT3G03050 // AT3G50760 // AT3G62720 // AT1G74100 // AT3G51160 // AT1G19300 // AT3G63010 // AT1G30620 // AT3G28340
GO:0019438	P	aromatic compound biosynthetic process	10	409	237	37767	0.00037	0.0076	// AT3G21230 // AT4G31500 // AT1G32640 // AT5G22630 // AT2G26300 // AT3G44720 // AT5G14700 // AT1G80820 // AT4G39950 // AT4G39030
GO:0019748	P	secondary metabolic process	15	409	489	37767	0.00041	0.0083	// AT3G21230 // AT4G31500 // AT4G30210 // AT1G71170 // AT1G32640 // AT3G21070 // AT1G80820 // AT5G14700 // AT1G27130 // AT1G74100 // AT3G51450 // AT5G11670 // AT4G39950 // AT1G20510 // AT1G30040
GO:0009723	P	response to ethylene stimulus	9	409	199	37767	0.00044	0.0089	// AT5G47220 // AT3G23230 // AT1G05710 // AT2G31230 // AT2G44840 // AT1G64060 // AT3G23250 // AT1G28370 // AT4G37260
GO:0012501	P	programmed cell death	10	409	244	37767	0.00046	0.009	// AT3G04220 // AT2G16870 // AT4G12720 // AT1G02170 // AT1G56520 // AT3G48090 // AT1G64060 // AT1G56540 // AT4G23210 // AT5G41550
GO:0006725	P	cellular aromatic compound metabolic process	13	409	399	37767	0.00057	0.011	// AT3G21230 // AT4G31500 // AT5G22630 // AT4G29740 // AT1G32640 // AT2G26300 // AT4G39950 // AT5G14700 // AT1G80820 // AT4G30210 // AT3G44720 // AT1G20510 // AT4G39030
GO:0031325	P	positive regulation of cellular metabolic process	6	409	91	37767	0.00063	0.012	// AT5G47220 // AT1G32640 // AT3G50410 // AT2G45100 // AT3G08720 // AT3G10800
GO:0000160	P	two-component signal transduction system (phosphorelay)	6	409	92	37767	0.00067	0.012	// AT5G47220 // AT3G23230 // AT2G31230 // AT2G44840 // AT1G64060 // AT1G28370
GO:0009893	P	positive regulation of metabolic process	6	409	92	37767	0.00067	0.012	// AT5G47220 // AT1G32640 // AT3G50410 // AT2G45100 // AT3G08720 // AT3G10800
GO:0043687	P	post-translational protein modification	27	409	1248	37767	0.00069	0.012	// AT1G18890 // AT2G39360 // AT1G67530 // AT3G08720 // AT3G02880 // AT1G53440 // AT2G05940 // AT4G25390 // AT5G41680 // AT1G74360 // AT1G68690 // AT5G04870 // AT1G60190 // AT5G45840 // AT4G09570 // AT5G41180 // AT5G47070 // AT5G41730 // AT1G76360 // AT5G40540 // AT3G55050 // AT1G17750 // AT2G47060 // AT1G76040 // AT4G11890 // AT2G30360 // AT1G15530
GO:0045941	P	positive regulation of transcription	5	409	63	37767	0.00083	0.014	// AT3G50410 // AT5G47220 // AT2G45100 // AT3G10800 // AT1G32640
GO:0010628	P	positive regulation of gene expression	5	409	63	37767	0.00083	0.014	// AT3G50410 // AT5G47220 // AT2G45100 // AT3G10800 // AT1G32640
GO:0009072	P	aromatic amino acid family metabolic process	5	409	68	37767	0.0011	0.019	// AT4G31500 // AT5G22630 // AT4G39950 // AT2G26300 // AT3G44720
GO:0009737	P	response to abscisic acid stimulus	12	409	378	37767	0.0011	0.019	// AT1G18890 // AT1G01560 // AT1G69270 // AT1G32640 // AT3G14050 // AT4G09570 // AT1G63840 // AT1G64060 // AT4G17615 // AT2G26300 // AT1G01720 // AT4G37260
GO:0009814	P	defense response, incompatible interaction	7	409	143	37767	0.0012	0.02	// AT3G52430 // AT1G51660 // AT3G48090 // AT3G21220 // AT5G45110 // AT1G74100 // AT1G64280
GO:0045935	P	positive regulation of nucleobase, nucleoside, nucleotide and nucleic acid metabolic process	5	409	69	37767	0.0012	0.02	// AT3G50410 // AT5G47220 // AT2G45100 // AT3G10800 // AT1G32640
GO:0051173	P	positive regulation of nitrogen compound metabolic process	5	409	70	37767	0.0013	0.021	// AT3G50410 // AT5G47220 // AT2G45100 // AT3G10800 // AT1G32640
GO:0048585	P	negative regulation of response to stimulus	5	409	82	37767	0.0025	0.039	// AT1G64280 // AT3G52430 // AT1G01720 // AT4G39030 // AT3G61190
GO:0043648	P	dicarboxylic acid metabolic process	5	409	82	37767	0.0025	0.039	// AT4G31500 // AT5G22630 // AT2G26300 // AT5G11670 // AT3G44720
GO:0016053	P	organic acid biosynthetic process	12	409	417	37767	0.0025	0.039	// AT4G31500 // AT5G42650 // AT5G22630 // AT2G26300 // AT2G06050 // AT3G44720 // AT3G25780 // AT4G39950 // AT1G20510 // AT1G17420 // AT4G39030 // AT1G72520
GO:0046394	P	carboxylic acid biosynthetic process	12	409	417	37767	0.0025	0.039	// AT4G31500 // AT5G42650 // AT5G22630 // AT2G26300 // AT2G06050 // AT3G44720 // AT3G25780 // AT4G39950 // AT1G20510 // AT1G17420 // AT4G39030 // AT1G72520
GO:0006575	P	cellular amino acid derivative metabolic process	10	409	315	37767	0.0029	0.044	// AT3G21230 // AT4G31500 // AT4G30210 // AT4G39640 // AT1G32640 // AT4G37770 // AT5G14700 // AT1G80820 // AT4G39950 // AT1G20510
GO:0016301	F	kinase activity	55	409	1641	37767	3.1e-13	1.3e-10	// AT1G18890 // AT1G01560 // AT1G14750 // AT1G51660 // AT5G66850 // AT3G08720 // AT3G02880 // AT3G07960 // AT4G33430 // AT1G53440 // AT5G01820 // AT2G05940 // AT3G13380 // AT2G01450 // AT4G25390 // AT5G41680 // AT3G25250 // AT3G45040 // AT1G74360 // AT1G69270 // AT1G68690 // AT2G34650 // AT3G21070 // AT3G01820 // AT5G04870 // AT4G30340 // AT2G46500 // AT4G08500 // AT1G33560 // AT3G08760 // AT5G45…
GO:0016773	F	phosphotransferase activity, alcohol group as acceptor	42	409	1154	37767	2.2e-11	3e-09	// AT1G18890 // AT1G01560 // AT1G14750 // AT1G51660 // AT3G08720 // AT3G02880 // AT3G07960 // AT4G33430 // AT2G05940 // AT3G13380 // AT2G01450 // AT4G25390 // AT5G41680 // AT3G45040 // AT1G74360 // AT1G69270 // AT1G68690 // AT2G34650 // AT3G21070 // AT5G04870 // AT4G30340 // AT2G46500 // AT4G08500 // AT5G45840 // AT1G07870 // AT2G20900 // AT4G09570 // AT5G41180 // AT5G47070 // AT1G76040 // AT1G76…
GO:0016772	F	transferase activity, transferring phosphorus-containing groups	56	409	1887	37767	1.9e-11	3e-09	// AT1G18890 // AT1G01560 // AT1G14750 // AT1G51660 // AT5G66850 // AT3G08720 // AT3G02880 // AT3G07960 // AT4G33430 // AT1G53440 // AT5G01820 // AT2G05940 // AT3G13380 // AT2G01450 // AT4G25390 // AT5G41680 // AT3G25250 // AT3G45040 // AT1G74360 // AT1G69270 // AT1G68690 // AT2G34650 // AT3G21070 // AT3G01820 // AT5G04870 // AT4G30340 // AT2G46500 // AT4G08500 // AT1G33560 // AT3G08760 // AT5G45…
GO:0003824	F	catalytic activity	159	409	9638	37767	2.6e-09	2.6e-07	// AT4G31500 // AT1G51660 // AT5G66850 // AT4G05020 // AT2G20900 // AT3G51160 // AT3G13380 // AT1G69960 // AT2G32150 // AT2G01150 // AT3G54150 // AT3G05580 // AT1G69270 // AT3G03050 // AT1G02170 // AT4G12720 // AT5G04870 // AT5G41550 // AT1G60190 // AT4G30340 // AT5G09800 // AT4G36480 // AT4G30600 // AT2G32930 // AT4G33440 // AT5G45840 // AT3G50760 // AT5G47070 // AT3G28340 // AT3G44720 // AT1G20…
GO:0004672	F	protein kinase activity	34	409	953	37767	3.1e-09	2.6e-07	// AT1G18890 // AT1G01560 // AT1G14750 // AT1G51660 // AT3G08720 // AT3G02880 // AT4G33430 // AT2G05940 // AT3G13380 // AT2G01450 // AT4G25390 // AT5G41680 // AT1G74360 // AT1G69270 // AT1G68690 // AT2G34650 // AT5G04870 // AT4G08500 // AT5G45840 // AT1G07870 // AT4G09570 // AT5G41180 // AT5G47070 // AT1G76040 // AT1G76360 // AT5G40540 // AT1G17750 // AT3G27560 // AT3G21220 // AT2G47060 // AT5G41…
GO:0016740	F	transferase activity	72	409	3321	37767	1.7e-08	1.2e-06	// AT3G54150 // AT1G18890 // AT3G01820 // AT1G01560 // AT1G14750 // AT1G74360 // AT5G66850 // AT3G08720 // AT3G02880 // AT3G07960 // AT4G33430 // AT1G53440 // AT5G01820 // AT2G05940 // AT3G13380 // AT2G32030 // AT4G25390 // AT5G41680 // AT3G25250 // AT3G45040 // AT2G24850 // AT1G69270 // AT1G68690 // AT3G03050 // AT2G34650 // AT3G21070 // AT4G39640 // AT5G04870 // AT1G75020 // AT1G27130 // AT4G30…
GO:0060089	F	molecular transducer activity	20	409	422	37767	8.7e-08	4.5e-06	// AT4G08500 // AT3G04220 // AT1G72950 // AT1G01560 // AT2G16870 // AT1G69270 // AT3G48090 // AT1G19970 // AT1G57630 // AT3G05490 // AT2G01450 // AT1G56520 // AT3G44630 // AT1G64610 // AT5G48150 // AT1G56540 // AT2G20142 // AT2G32140 // AT2G26300 // AT5G41550
GO:0004871	F	signal transducer activity	20	409	422	37767	8.7e-08	4.5e-06	// AT4G08500 // AT3G04220 // AT1G72950 // AT1G01560 // AT2G16870 // AT1G69270 // AT3G48090 // AT1G19970 // AT1G57630 // AT3G05490 // AT2G01450 // AT1G56520 // AT3G44630 // AT1G64610 // AT5G48150 // AT1G56540 // AT2G20142 // AT2G32140 // AT2G26300 // AT5G41550
GO:0004674	F	protein serine/threonine kinase activity	25	409	681	37767	2.4e-07	1.1e-05	// AT1G18890 // AT1G01560 // AT1G14750 // AT1G74360 // AT3G02880 // AT4G33430 // AT2G05940 // AT4G25390 // AT1G69270 // AT1G68690 // AT2G34650 // AT5G04870 // AT4G08500 // AT5G45840 // AT1G07870 // AT4G09570 // AT5G41180 // AT5G47070 // AT1G76360 // AT1G17750 // AT3G27560 // AT2G01450 // AT2G47060 // AT1G76040 // AT4G11890
GO:0005515	F	protein binding	61	409	2944	37767	1.1e-06	4.6e-05	// AT2G26300 // AT1G74360 // AT3G17690 // AT1G01340 // AT4G00850 // AT1G11040 // AT4G37640 // AT3G44630 // AT4G33430 // AT1G14480 // AT3G13380 // AT4G02195 // AT2G01150 // AT1G03770 // AT3G22910 // AT1G61140 // AT2G17480 // AT5G59550 // AT1G69270 // AT4G29900 // AT3G21070 // AT4G12720 // AT4G01010 // AT4G26120 // AT1G60190 // AT2G45100 // AT1G56540 // AT1G19180 // AT4G36480 // AT2G18090 // AT5G12…
GO:0005516	F	calmodulin binding	13	409	231	37767	2.7e-06	0.0001	// AT3G22910 // AT2G17480 // AT3G17690 // AT2G22300 // AT4G29900 // AT3G21070 // AT4G01010 // AT4G37640 // AT1G01340 // AT1G11000 // AT5G62570 // AT5G04020 // AT1G73805
GO:0004888	F	transmembrane receptor activity	10	409	171	37767	2.8e-05	0.00098	// AT3G04220 // AT1G72950 // AT2G16870 // AT1G57630 // AT1G56520 // AT3G44630 // AT1G56540 // AT2G20142 // AT2G32140 // AT5G41550
GO:0004872	F	receptor activity	11	409	212	37767	3.3e-05	0.001	// AT3G04220 // AT1G72950 // AT2G16870 // AT1G57630 // AT5G41550 // AT1G56520 // AT3G44630 // AT1G56540 // AT1G19970 // AT2G32140 // AT2G20142
GO:0016563	F	transcription activator activity	9	409	177	37767	0.00019	0.0058	// AT5G47220 // AT4G17500 // AT1G32640 // AT2G31230 // AT1G01720 // AT5G24590 // AT2G45100 // AT4G00850 // AT1G64280
GO:0004712	F	protein serine/threonine/tyrosine kinase activity	6	409	73	37767	0.00021	0.0058	// AT3G27560 // AT1G51660 // AT3G21220 // AT5G41730 // AT5G40540 // AT5G56580
GO:0004806	F	triglyceride lipase activity	5	409	53	37767	0.0004	0.01	// AT3G62590 // AT3G48090 // AT4G16820 // AT1G30370 // AT3G52430
GO:0005488	F	binding	152	409	11258	37767	0.0009	0.022	// AT4G31500 // AT3G49530 // AT4G11660 // AT1G06850 // AT4G12720 // AT1G11000 // AT1G01260 // AT3G13380 // AT4G02195 // AT2G01150 // AT1G69270 // AT2G45100 // AT3G17690 // AT4G01010 // AT1G26380 // AT1G60190 // AT4G12040 // AT5G09800 // AT4G22780 // AT1G19180 // AT4G36480 // AT2G18090 // AT5G12940 // AT4G30600 // AT2G32930 // AT3G47080 // AT5G45840 // AT4G03450 // AT5G48655 // AT5G47070 // AT5G50…
GO:0032555	F	purine ribonucleotide binding	32	409	1631	37767	0.0011	0.025	// AT1G74360 // AT5G45130 // AT3G02880 // AT3G07960 // AT3G44630 // AT3G50930 // AT2G05940 // AT1G61140 // AT2G26300 // AT2G16870 // AT4G25390 // AT5G41680 // AT5G47960 // AT1G68690 // AT3G01820 // AT1G56520 // AT1G56540 // AT4G30600 // AT3G04220 // AT5G17760 // AT5G45840 // AT1G07870 // AT3G24530 // AT5G41180 // AT5G47070 // AT5G45750 // AT1G76360 // AT5G41550 // AT3G01640 // AT1G17750 // AT2G47…
GO:0032553	F	ribonucleotide binding	32	409	1631	37767	0.0011	0.025	// AT1G74360 // AT5G45130 // AT3G02880 // AT3G07960 // AT3G44630 // AT3G50930 // AT2G05940 // AT1G61140 // AT2G26300 // AT2G16870 // AT4G25390 // AT5G41680 // AT5G47960 // AT1G68690 // AT3G01820 // AT1G56520 // AT1G56540 // AT4G30600 // AT3G04220 // AT5G17760 // AT5G45840 // AT1G07870 // AT3G24530 // AT5G41180 // AT5G47070 // AT5G45750 // AT1G76360 // AT5G41550 // AT3G01640 // AT1G17750 // AT2G47…
GO:0017076	F	purine nucleotide binding	33	409	1713	37767	0.0013	0.026	// AT1G74360 // AT5G45130 // AT3G02880 // AT3G07960 // AT3G44630 // AT3G50930 // AT2G05940 // AT1G61140 // AT2G26300 // AT2G16870 // AT4G25390 // AT5G41680 // AT5G47960 // AT1G68690 // AT3G01820 // AT1G26380 // AT1G56520 // AT1G56540 // AT4G30600 // AT3G04220 // AT5G17760 // AT5G45840 // AT1G07870 // AT3G24530 // AT5G41180 // AT5G47070 // AT5G45750 // AT1G76360 // AT5G41550 // AT3G01640 // AT1G17…
GO:0016020	C	membrane	81	409	4068	37767	6.9e-08	9.5e-06	// AT3G04640 // AT5G64310 // AT1G57630 // AT4G17500 // AT1G67060 // AT2G39360 // AT3G13320 // AT4G05020 // AT2G16900 // AT2G18690 // AT3G02880 // AT4G27970 // AT4G37640 // AT3G44630 // AT4G33430 // AT2G02860 // AT1G53440 // AT4G17615 // AT1G61890 // AT5G44050 // AT1G11000 // AT1G69840 // AT2G20142 // AT2G26300 // AT1G19970 // AT1G63830 // AT2G16870 // AT4G25390 // AT1G76070 // AT2G17480 // AT5G25…
GO:0031224	C	intrinsic to membrane	28	409	806	37767	1.4e-07	9.5e-06	// AT3G04640 // AT1G57630 // AT4G17500 // AT4G09030 // AT3G02880 // AT4G27970 // AT4G36010 // AT3G44630 // AT2G20142 // AT1G26730 // AT1G56520 // AT1G56540 // AT2G03240 // AT3G04220 // AT2G16870 // AT1G14040 // AT3G61640 // AT1G19970 // AT2G32140 // AT5G41550 // AT1G65240 // AT1G72950 // AT1G24140 // AT5G36260 // AT1G64060 // AT3G03110 // AT5G64310 // AT3G16860
GO:0005886	C	plasma membrane	37	409	1456	37767	2.4e-06	0.00011	// AT1G67060 // AT2G39360 // AT2G16900 // AT3G02880 // AT4G27970 // AT4G33430 // AT2G02860 // AT1G53440 // AT4G17615 // AT1G69840 // AT2G26300 // AT1G63830 // AT4G25390 // AT2G17480 // AT5G25170 // AT1G69270 // AT5G04930 // AT4G29900 // AT1G76070 // AT1G64610 // AT1G26730 // AT1G11000 // AT5G17760 // AT1G07870 // AT2G17440 // AT5G47070 // AT3G25780 // AT5G04020 // AT1G65240 // AT1G17750 // AT5G64…
GO:0044425	C	membrane part	34	409	1360	37767	8.8e-06	0.00031	// AT3G04640 // AT1G57630 // AT4G17500 // AT4G05020 // AT4G09030 // AT3G02880 // AT4G27970 // AT4G36010 // AT3G44630 // AT2G20142 // AT2G26300 // AT1G26730 // AT4G37640 // AT1G56520 // AT1G64610 // AT1G56540 // AT2G03240 // AT3G04220 // AT2G16870 // AT1G14040 // AT3G61640 // AT1G19970 // AT2G32140 // AT5G41550 // AT1G65240 // AT2G06530 // AT1G72950 // AT1G24140 // AT5G36260 // AT1G64060 // AT4G21…
GO:0031225	C	anchored to membrane	10	409	272	37767	0.001	0.028	// AT3G04640 // AT4G09030 // AT4G36010 // AT1G24140 // AT3G02880 // AT3G61640 // AT5G36260 // AT1G65240 // AT5G64310 // AT3G16860
1) bg: background; The values in these columns represent the number of genes in total (bg_total) or associated to a specific GO term (bg_GO) in the Arabidopsis TAIR10 genome background.
2) Light-blue and dark blue indicate FDR<0.01 and 0.01<FDR<0.05, respectively.

## Sheet: Table S4
Table S4: Cistrome data for CAMTA proteins and ABA-responsive element-binding proteins
	Number of genes/Total	Proportion
Gene models (TAIR10)	41671 genes
IE genes	417/41671 genes	0.01
CAMTA1 (AT5G09410) targeted genes*	2295/41671 genes	0.055
CAMTA5 (AT4G16150) targeted genes*	673/41671 genes	0.016
CAMTA1 (AT5G09410) targeted IE genes	121/417 genes	0.29
CAMTA5 (AT4G16150) targeted IE genes	39/417 genes	0.093
AREB1 (AT1G45249) targeted genes*	2112/41671 genes	0.05
AREB3 (AT3G56850) targeted genes*	3936/41671 genes	0.094
AREB1 (AT1G45249) targeted IE genes	49/417	0.11
AREB3 (AT3G56850) targeted IE genes	91/417	0.22
*The cistrome data is obtained from O'Malley et al., 2016
	Observation (out of 417)	Expectation (out of 417)
CAMTA1 (AT5G09410) targeted IE genes	121	22.966
CAMTA5 (AT4G16150) targeted IE genes	39	6.73468
	Result of CHISQ.TEST	1.21564e-126
	Observation (out of 417)	Expectation (out of 417)
AREB1 (AT1G45249) targeted IE genes	49	21.1347
AREB3 (AT3G56850) targeted IE genes	91	39.3874
	Result of CHISQ.TEST	1.6771e-24

## Sheet: References
References related to Supporting Information
Boudsocq M, Willmann MR, McCormack M, Lee H, Shan L, He P, Bush J, Cheng S-H, Sheen J. 2010. Differential innate immune signalling via Ca2+ sensor protein kinases. Nature 464: 418–422.
Catala R, Ouyang J, Abreu IA, Hu Y, Seo H, Zhang X, Chua N-H. 2007. The Arabidopsis E3 SUMO ligase SIZ1 regulates plant growth and drought responses. The Plant Cell 19: 2952–2966.
Goda H, Sasaki E, Akiyama K, Maruyama-Nakashita A, Nakabayashi K, Li W, Ogawa M, Yamauchi Y, Preston J, Aoki K, et al. 2008. The AtGenExpress hormone and chemical treatment data set: experimental design, data evaluation, model data analysis and data access. The Plant Journal 55: 526–542.
Heidrich K, Tsuda K, Blanvillain-Baufumé S, Wirthmueller L, Bautor J, Parker JE. 2013. Arabidopsis TNL-WRKY domain receptor RRS1 contributes to temperature-conditioned RPS4 auto-immunity. Frontiers in Plant Science 4.403.
Howard BE, Hu Q, Babaoglu AC, Chandra M, Borghi M, Tan X, He L, Winter-Sederoff H, Gassmann W, Veronese P, et al. 2013. High-Throughput RNA Sequencing of Pseudomonas-Infected Arabidopsis Reveals Hidden Transcriptome Complexity and Novel Splice Variants. PLoS ONE 8: e74183.
Kilian J, Whitehead D, Horak J, Wanke D, Weinl S, Batistic O, D’Angelo C, Bornberg-Bauer E, Kudla J, Harter K. 2007. The AtGenExpress global stress expression data set: protocols, evaluation and model data analysis of UV-B light, drought and cold stress responses. The Plant Journal 50: 347–363.
Kleine T, Kindgren P, Benedict C, Hendrickson L, Strand A. 2007. Genome-wide gene expression analysis reveals a critical role for CRYPTOCHROME1 in the response of Arabidopsis to high irradiance. Plant Physiology 144: 1391–1406.
Maekawa T, Kracher B, Vernaldi S, Ver Loren van Themaat E, Schulze-Lefert P. 2012. Conservation of NLR-triggered immunity across plant lineages. Proceedings of the National Academy of Sciences of the United States of America 109: 20119–20123.
Mirabella R, Rauwerda H, Allmann S, Scala A, Spyropoulou EA, de Vries M, Boersma MR, Breit TM, Haring MA, Schuurink RC. 2015. WRKY40 and WRKY6 act downstream of the green leaf volatile E-2-hexenal in Arabidopsis. The Plant Journal: For Cell and Molecular Biology 83: 1082–1096.
Mor A, Koh E, Weiner L, Rosenwasser S, Sibony-Benyamini H, Fluhr R. 2014. Singlet oxygen signatures are detected independent of light or chloroplasts in response to multiple stresses. Plant Physiology 165: 249–261.
O’Malley RC, Huang S-SC, Song L, Lewsey MG, Bartlett A, Nery JR, Galli M, Gallavotti A, Ecker JR. 2016. Cistrome and Epicistrome Features Shape the Regulatory DNA Landscape. Cell 165: 1280–1292.
Pauwels L, Morreel K, De Witte E, Lammertyn F, Van Montagu M, Boerjan W, Inzé D, Goossens A. 2008. Mapping methyl jasmonate-mediated transcriptional reprogramming of metabolism and cell cycle progression in cultured Arabidopsis cells. Proceedings of the National Academy of Sciences of the United States of America 105: 1380–1385.
Ramonell K, Berrocal-Lobo M, Koh S, Wan J, Edwards H, Stacey G, Somerville S. 2005. Loss-of-function mutations in chitin responsive genes show increased susceptibility to the powdery mildew pathogen Erysiphe cichoracearum. Plant Physiology 138: 1027–1036.
William DA, Su Y, Smith MR, Lu M, Baldwin DA, Wagner D. 2004. Genomic identification of direct target genes of LEAFY. Proceedings of the National Academy of Sciences of the United States of America 101: 1775–1780.
Yamada K, Yamashita-Yamada M, Hirase T, Fujiwara T, Tsuda K, Hiruma K, Saijo Y. 2015. Danger peptide receptor signaling in plants ensures basal immunity upon pathogen-induced depletion of BAK1. The EMBO Journal. 35: 46-61.
